# Supplementary material for: Abalone peptide increases stress resilience and cost‐free longevity via SKN‐1‐governed transcriptional metabolic reprogramming in C. elegans
Source: Aging Cell. 2023 Nov 22;23(2):e14046. doi: 10.1111/acel.14046 (PMC10861207; doi:10.1111/acel.14046)
Supplement: Supplementary file 2 — Table S7. [file ACEL-23-e14046-s001.xlsx]

## Sheet: AbaPep#07 vs Control
Table S7. List of differentially expressed genes
Differentially expressed genes (DEGs) regulated by AbaPep#07 in day 10 wild-type C. elegans. Related to Figure 5 and Figure 6a-b.
Grouping	Gene ID	Gene Symbol	GeneBank Desc	log2 (FC)	FDR	P-value	TTDTCATC	WWTRTCAT	References	Control Read Count	AbaPep#07 Read Count	Control FPKM	AbaPep#07 FPKM	Control TPM	AbaPep#07 TPM	InterPro Desc	GO_C Desc	GO_F Desc	GO_P Desc
(1) Immune defense	185991	arrd-24	Arrestin_C domain-containing protein	1.41143	0.0353047	0.00839608	0	0		9	24	0.5	1.33	0.41	1.15	IPR011021///Arrestin-like, N-terminal+++IPR011022///Arrestin C-terminal-like domain+++IPR014752///Arrestin-like, C-terminal+++IPR014756///Immunoglobulin E-set	GO:0005737///cytoplasm	GO:0005515///protein binding	GO:0015031///protein transport
(1) Immune defense	184515	arrd-9	Arrestin_C domain-containing protein	1.21468	0.00155037	0.000228242	0	0		25	58	1.34	3.11	1.11	2.69	IPR011021///Arrestin-like, N-terminal+++IPR011022///Arrestin C-terminal-like domain+++IPR014752///Arrestin-like, C-terminal+++IPR014756///Immunoglobulin E-set	GO:0005737///cytoplasm		GO:0015031///protein transport
(1) Immune defense	179247	asp-13	Peptidase A1 domain-containing protein	1.79912	0	0	0	0		1826.51	6340.62	57.22	199.13	47.33	171.67	IPR001461///Aspartic peptidase A1 family+++IPR001969///Aspartic peptidase, active site+++IPR021109///Aspartic peptidase domain superfamily+++IPR033121///Peptidase family A1 domain+++IPR034164///Pepsin-like domain	GO:0005764///lysosome	GO:0004190///aspartic-type endopeptidase activity+++GO:0008233///peptidase activity+++GO:0016787///hydrolase activity	GO:0006508///proteolysis+++GO:0008219///cell death
(1) Immune defense	179407	C08B6.4	Glyco_hydro_19_cat domain-containing protein	-2.02615	1.40875e-08	9.2775e-10	0	0	Nhan et al., 2019. PNAS, 116(44): 22322-22330.	78	19	3.34	0.82	2.76	0.71	IPR000726///Glycoside hydrolase, family 19, catalytic+++IPR023346///Lysozyme-like domain superfamily		GO:0004568///chitinase activity	GO:0006032///chitin catabolic process+++GO:0016998///cell wall macromolecule catabolic process
(1) Immune defense	172324	C10G11.8	AAA domain-containing protein	1.09558	0.0411491	0.0100372	1	1		16	34	0.73	1.56	0.61	1.35	IPR003593///AAA+ ATPase domain+++IPR003959///ATPase, AAA-type, core+++IPR003960///ATPase, AAA-type, conserved site+++IPR005937///26S proteasome regulatory subunit P45-like+++IPR027417///P-loop containing nucleoside triphosphate hydrolase+++IPR041569///AAA ATPase, AAA+ lid domain	GO:0000502///proteasome complex+++GO:0005737///cytoplasm+++GO:0008540///proteasome regulatory particle, base subcomplex	GO:0000166///nucleotide binding+++GO:0005524///ATP binding+++GO:0016887///ATPase activity+++GO:0017025///TBP-class protein binding+++GO:0036402///proteasome-activating ATPase activity	GO:0030163///protein catabolic process+++GO:0043161///proteasome-mediated ubiquitin-dependent protein catabolic process+++GO:1901800///positive regulation of proteasomal protein catabolic process
(1) Immune defense	178574	C14C6.5	Uncharacterized protein	1.35594	0	0	1	1	Nhan et al., 2019. PNAS, 116(44): 22322-22330.	2214.97	5855.31	273.66	700.47	226.38	603.9	IPR003582///ShKT domain+++IPR007026///CC domain			GO:0045087///innate immune response
(1) Immune defense	173043	C17D12.5	Uncharacterized protein	7.44294	0.0323378	0.00754374	0	2		0	7	0	1.74	0	1.5	IPR016135///Ubiquitin-conjugating enzyme/RWD-like
(1) Immune defense	178937	C24G6.8	putative peptidyl-tRNA hydrolase 2	1.926	7.92052e-13	3.67998e-14	0	0	Park et al., 2009. Aging Cell, 8: 258-269.	32.64	123.89	1.45	5.51	1.2	4.75	IPR002833///Peptidyl-tRNA hydrolase, PTH2+++IPR009060///UBA-like superfamily+++IPR015940///Ubiquitin-associated domain+++IPR023476///Peptidyl-tRNA hydrolase II domain superfamily	GO:0005739///mitochondrion+++GO:0005829///cytosol	GO:0004045///aminoacyl-tRNA hydrolase activity+++GO:0016787///hydrolase activity
(1) Immune defense	183128	C32H11.3	CUB_2 domain-containing protein	-1.25739	0.0312046	0.00721196	1	0	Keshet et al., 2017. Mol Genet Genomics, 292:1341-1361; Mark et al., 2016. Cell Reports, 17: 1227-1237; Oliveira et al., 2009. Aging Cell, 8: 524-541; Ewald et al., 2015. Nature, 519(7541): 97-101.	31	13	1.53	0.64	1.26	0.55	IPR003366///CUB-like domain
(1) Immune defense	178244	C32H11.4	CUB_2 domain-containing protein	-1.22747	2.30301e-05	2.27066e-06	1	0	Paek et al., 2012. Cell Metabolism, 16: 526-537; Mark et al., 2016. Cell Reports, 17: 1227-1237; Oliveira et al., 2009. Aging Cell, 8: 524-541; Rizki et al., 2012. Aging Cell, 11: 717-721; Steinbaugh et al., 2015. eLife, 4: e07836; Ewald et al., 2015. Nature, 519(7541): 97-101.	98	42	5.69	2.43	4.71	2.1	IPR003366///CUB-like domain			GO:0045087///innate immune response
(1) Immune defense	176963	C34H4.1	Uncharacterized protein	1.57358	2.04349e-72	1.61183e-74	0	0		323	957	17.82	53.04	14.74	45.73	IPR005071///Transmembrane glycoprotein	GO:0016020///membrane+++GO:0016021///integral component of membrane		GO:0045087///innate immune response
(1) Immune defense	173571	C40A11.4	BTB domain-containing protein	1.47089	0.0010886	0.000153968	0	0		16	45	1.71	4.74	1.41	4.09	IPR000210///BTB/POZ domain+++IPR003131///Potassium channel tetramerisation-type BTB domain+++IPR011333///SKP1/BTB/POZ domain superfamily+++IPR045068///BTB/POZ domain-containing adapter for CUL3-mediated RhoA degradation protein 1/2/3			GO:0051260///protein homooligomerization
(1) Immune defense	183621	C49G7.13	CUB_2 domain-containing protein	1.24122	3.20984e-05	3.24452e-06	0	0		37	88	2.61	6.17	2.16	5.32	IPR003366///CUB-like domain
(1) Immune defense	184310	clec-151	C-type lectin domain-containing protein	-1.12433	0.0268999	0.00604558	0	0		33	14.94	1.09	0.5	0.9	0.43	IPR001304///C-type lectin-like+++IPR016186///C-type lectin-like/link domain superfamily+++IPR016187///C-type lectin fold		GO:0030246///carbohydrate binding
(1) Immune defense	189943	clec-174	C-type lectin domain-containing protein	1.64245	0.00827863	0.00151395	0	1		9	28	0.41	1.28	0.34	1.1	IPR001304///C-type lectin-like+++IPR016186///C-type lectin-like/link domain superfamily+++IPR016187///C-type lectin fold		GO:0030246///carbohydrate binding
(1) Immune defense	190095	clec-203	C-type lectin domain-containing protein	5.39232	0.0323228	0.00754374	0	0		0	7	0	0.42	0	0.36	IPR001304///C-type lectin-like+++IPR016186///C-type lectin-like/link domain superfamily+++IPR016187///C-type lectin fold	GO:0016020///membrane+++GO:0016021///integral component of membrane	GO:0030246///carbohydrate binding
(1) Immune defense	183006	clec-230	C-type lectin domain-containing protein	-2.43976	0.0137329	0.00274288	0	1		16	3	2.55	0.47	2.11	0.4	IPR001304///C-type lectin-like+++IPR016186///C-type lectin-like/link domain superfamily+++IPR016187///C-type lectin fold		GO:0030246///carbohydrate binding
(1) Immune defense	180590	clec-265	C-type lectin	1.6601	1.10148e-21	3.15984e-23	2	0	Rizki et al., 2012. Aging Cell, 11: 717-721.	82	260	5.3	16.75	4.39	14.44	IPR001304///C-type lectin-like+++IPR016186///C-type lectin-like/link domain superfamily+++IPR016187///C-type lectin fold	GO:0009897///external side of plasma membrane	GO:0030246///carbohydrate binding	GO:0044419///interspecies interaction between organisms
(1) Immune defense	180932	clec-266	C-type lectin domain-containing protein	1.0855	3.73934e-256	7.27262e-259	0	0		2728	5836	237.82	504.68	196.74	435.1	IPR001304///C-type lectin-like+++IPR016186///C-type lectin-like/link domain superfamily+++IPR016187///C-type lectin fold	GO:0009897///external side of plasma membrane+++GO:0016020///membrane+++GO:0016021///integral component of membrane	GO:0030246///carbohydrate binding	GO:0044419///interspecies interaction between organisms
(1) Immune defense	179797	clec-41	C-type lectin	1.3098	1.2003e-282	2.07508e-285	0	0	Steinbaugh et al., 2015. eLife, 4: e07836.	1991.92	4915.82	42.29	104.84	34.98	90.39	IPR000859///CUB domain+++IPR001304///C-type lectin-like+++IPR016186///C-type lectin-like/link domain superfamily+++IPR016187///C-type lectin fold+++IPR035914///Spermadhesin, CUB domain superfamily		GO:0030246///carbohydrate binding	GO:0045087///innate immune response+++GO:0050921///positive regulation of chemotaxis
(1) Immune defense	187664	clec-43	C-type lectin	4	2.72843e-31	5.43918e-33	0	0		9	144	0.32	5.12	0.26	4.41	IPR000859///CUB domain+++IPR001304///C-type lectin-like+++IPR016186///C-type lectin-like/link domain superfamily+++IPR016187///C-type lectin fold+++IPR035914///Spermadhesin, CUB domain superfamily		GO:0030246///carbohydrate binding
(1) Immune defense	180188	clec-48	C-type lectin	1.37061	3.38733e-273	6.039e-276	0	0		1689	4381	100.53	259.95	83.16	224.11	IPR001304///C-type lectin-like+++IPR016186///C-type lectin-like/link domain superfamily+++IPR016187///C-type lectin fold		GO:0030246///carbohydrate binding+++GO:0038023///signaling receptor activity
(1) Immune defense	177152	clec-72	C-type lectin domain-containing protein	2.75536	1.93421e-27	4.31566e-29	0	0		26	176	1.13	7.63	0.93	6.58	IPR001304///C-type lectin-like+++IPR016186///C-type lectin-like/link domain superfamily+++IPR016187///C-type lectin fold		GO:0030246///carbohydrate binding
(1) Immune defense	177068	clec-85	C-type lectin domain-containing protein	1.48238	4.58398e-106	2.12978e-108	0	0		236	974.99	48.37	135.15	40.01	116.51	IPR001304///C-type lectin-like+++IPR016186///C-type lectin-like/link domain superfamily+++IPR016187///C-type lectin fold		GO:0030246///carbohydrate binding
(1) Immune defense	189563	comt-2	Catechol-O-MethylTransferase family	3.62449	0.00535016	0.000922042	0	0		1	13	0.09	1.11	0.07	0.95	IPR002935///Class I-like SAM-dependent O-methyltransferase+++IPR029063///S-adenosyl-L-methionine-dependent methyltransferase		GO:0008168///methyltransferase activity+++GO:0008171///O-methyltransferase activity+++GO:0008757///S-adenosylmethionine-dependent methyltransferase activity+++GO:0016740///transferase activity	GO:0032259///methylation+++GO:0045087///innate immune response
(1) Immune defense	178684	comt-5	Catechol-O-MethylTransferase family	1.70695	0.024946	0.00553232	0	0		6	20	0.68	2.22	0.56	1.92	IPR002935///Class I-like SAM-dependent O-methyltransferase+++IPR029063///S-adenosyl-L-methionine-dependent methyltransferase		GO:0008168///methyltransferase activity+++GO:0008171///O-methyltransferase activity+++GO:0008757///S-adenosylmethionine-dependent methyltransferase activity+++GO:0016740///transferase activity	GO:0032259///methylation
(1) Immune defense	178564	dod-19	Downstream of DAF-16 (regulated by DAF-16)	1.48376	6.41893e-248	1.31777e-250	1	2		1281	3569	61.85	172.98	51.16	149.13	IPR005071///Transmembrane glycoprotein	GO:0045121///membrane raft		GO:0045087///innate immune response
(1) Immune defense	184057	F01D5.3	Uncharacterized protein	2.85561	0.000603822	8.05096e-05	2	0	Mark et al., 2016. Cell Reports, 17: 1227-1237; Oliveira et al., 2009. Aging Cell, 8: 524-541; Steinbaugh et al., 2015. eLife, 4: e07836; Nhan et al., 2019. PNAS 116(44): 22322-22330.	3	22	0.42	3.04	0.35	2.62	IPR003582///ShKT domain			GO:0045087///innate immune response
(1) Immune defense	184350	F11D11.3	Uncharacterized protein	1	0.0439919	0.0108542	0	0		19	38.29	1.02	2.04	0.84	1.76	IPR005071///Transmembrane glycoprotein			GO:0045087///innate immune response
(1) Immune defense	180612	F28B4.3	Uncharacterized protein	1.7388	0	0	0	0	Steinbaugh et al., 2015. eLife, 4: e07836.	1870	6198	14.96	49.93	12.37	43.04	IPR000742///EGF-like domain+++IPR001304///C-type lectin-like+++IPR002035///von Willebrand factor, type A+++IPR002049///Laminin-type EGF domain+++IPR006582///MD domain+++IPR016186///C-type lectin-like/link domain superfamily+++IPR016187///C-type lectin fold+++IPR036465///von Willebrand factor A-like domain superfamily
(1) Immune defense	185304	F35E12.2	CUB_2 domain-containing protein	1.74935	0.000217558	2.60928e-05	0	0		13	44	0.58	1.95	0.48	1.68	IPR003366///CUB-like domain	GO:0016020///membrane+++GO:0016021///integral component of membrane		GO:0045087///innate immune response
(1) Immune defense	186218	F54B11.11	CUB_2 domain-containing protein	1.28951	0.0365334	0.00875538	1	0	Nhan et al., 2019. PNAS, 116(44): 22322-22330.	11	27	0.36	0.88	0.3	0.76	IPR003366///CUB-like domain			GO:0045087///innate immune response
(1) Immune defense	174772	F54D5.4	Uncharacterized protein	1.32948	2.26462e-18	7.7445e-20	0	0	Mark et al., 2016. Cell Reports, 17: 1227-1237; Oliveira et al., 2009. Aging Cell, 8: 524-541.	115.88	295.1	12.96	32.57	10.72	28.08	IPR035274///Protein of unknown function DUF5352			GO:0045087///innate immune response
(1) Immune defense	259409	fipr-22	FIP (Fungus-Induced Protein) Related	1.02621	7.58593e-11	4.0696e-12	1	0		123.65	255.61	15	30.55	12.41	26.33				GO:0045087///innate immune response
(1) Immune defense	54162111	H04J21.4	Uncharacterized protein	2.53605	0.00408587	0.00068164	0	0		2.62	16	0.05	0.29	0.04	0.25	IPR029071///Ubiquitin-like domain superfamily
(1) Immune defense	177449	H20E11.1	CUB_2 domain-containing protein	1.08784	2.85771e-06	2.45476e-07	0	2		63.53	134.65	2.23	4.74	1.85	4.09	IPR003366///CUB-like domain	GO:0016020///membrane+++GO:0016021///integral component of membrane		GO:0045087///innate immune response
(1) Immune defense	181564	hch-1	Zinc metalloproteinase nas-34	1.00825	8.65234e-45	1.14523e-46	0	0		584	1172	18.32	36.85	15.15	31.77	IPR000742///EGF-like domain+++IPR000859///CUB domain+++IPR000884///Thrombospondin type-1 (TSP1) repeat+++IPR001506///Peptidase M12A+++IPR006026///Peptidase, metallopeptidase+++IPR017050///Metallopeptidase, nematode+++IPR024079///Metallopeptidase, catalytic domain superfamily+++IPR034035///Astacin-like metallopeptidase domain+++IPR035914///Spermadhesin, CUB domain superfamily	GO:0005576///extracellular region	GO:0004222///metalloendopeptidase activity+++GO:0008233///peptidase activity+++GO:0008237///metallopeptidase activity+++GO:0008270///zinc ion binding+++GO:0016787///hydrolase activity+++GO:0046872///metal ion binding	GO:0001764///neuron migration+++GO:0006508///proteolysis+++GO:0018996///molting cycle, collagen and cuticulin-based cuticle+++GO:0035188///hatching
(1) Immune defense	186889	K02E7.10	Pept_C1 domain-containing protein	1.07155	0.00434793	0.000730762	0	0		28	59	1.77	3.72	1.46	3.2	IPR000668///Peptidase C1A, papain C-terminal+++IPR038765///Papain-like cysteine peptidase superfamily+++IPR039417///Papain-like cysteine endopeptidase	GO:0005615///extracellular space+++GO:0005764///lysosome+++GO:0016020///membrane+++GO:0016021///integral component of membrane	GO:0004197///cysteine-type endopeptidase activity+++GO:0008234///cysteine-type peptidase activity	GO:0006508///proteolysis+++GO:0051603///proteolysis involved in cellular protein catabolic process
(1) Immune defense	178242	K08D8.3	CUB_2 domain-containing protein	2.45229	5.77043e-43	8.13658e-45	0	0		58	316	1.84	10.07	1.53	8.68	IPR003366///CUB-like domain
(1) Immune defense	187144	K08D8.4	CUB domain-containing protein	1.71347	1.26736e-16	4.71066e-18	0	0	Steinbaugh et al., 2015. eLife, 4: e07836.	63	199	2.29	7.51	1.89	6.47	IPR000859///CUB domain+++IPR003366///CUB-like domain+++IPR035914///Spermadhesin, CUB domain superfamily			GO:0045087///innate immune response
(1) Immune defense	191712	msp-152	Major sperm protein 152	3.01282	0.0452513	0.0112578	0	0		1.1	9.45	0.56	4.52	0.47	3.89	IPR000535///Major sperm protein (MSP) domain+++IPR008962///PapD-like superfamily+++IPR013783///Immunoglobulin-like fold	GO:0005737///cytoplasm+++GO:0005856///cytoskeleton+++GO:0031143///pseudopodium+++GO:0042995///cell projection
(1) Immune defense	173849	msp-31	Major sperm protein	1.1807	0.00342138	0.000557292	0	1	Steinbaugh et al., 2015. eLife, 4: e07836.	20.07	48.55	10.23	23.19	8.46	20	IPR000535///Major sperm protein (MSP) domain+++IPR008962///PapD-like superfamily+++IPR013783///Immunoglobulin-like fold	GO:0005737///cytoplasm+++GO:0005856///cytoskeleton+++GO:0031143///pseudopodium
(1) Immune defense	180426	nas-15	Zinc metalloproteinase nas-15	-1.0177	0.0113713	0.00220546	0	0		55	27	1.64	0.81	1.35	0.69	IPR001506///Peptidase M12A+++IPR003582///ShKT domain+++IPR006026///Peptidase, metallopeptidase+++IPR024079///Metallopeptidase, catalytic domain superfamily+++IPR034035///Astacin-like metallopeptidase domain	GO:0005576///extracellular region	GO:0004222///metalloendopeptidase activity+++GO:0008233///peptidase activity+++GO:0008237///metallopeptidase activity+++GO:0008270///zinc ion binding+++GO:0016787///hydrolase activity+++GO:0046872///metal ion binding	GO:0006508///proteolysis
(1) Immune defense	259604	oig-5	Ig-like domain-containing protein	1.09085	0.0482608	0.0122047	0	1		15	32	1	2.13	0.83	1.84	IPR007110///Immunoglobulin-like domain+++IPR013098///Immunoglobulin I-set+++IPR013783///Immunoglobulin-like fold+++IPR036179///Immunoglobulin-like domain superfamily
(1) Immune defense	172139	pas-3	Proteasome subunit alpha type-4	1.48543	0.0324913	0.00758832	1	0		7.63	21.2	0.2	0.56	0.17	0.48	IPR000426///Proteasome alpha-subunit, N-terminal domain+++IPR001353///Proteasome, subunit alpha/beta+++IPR023332///Proteasome alpha-type subunit+++IPR029055///Nucleophile aminohydrolases, N-terminal+++IPR034647///Proteasome subunit alpha4	GO:0000502///proteasome complex+++GO:0005634///nucleus+++GO:0005737///cytoplasm+++GO:0005829///cytosol+++GO:0005839///proteasome core complex+++GO:0019773///proteasome core complex, alpha-subunit complex	GO:0004175///endopeptidase activity	GO:0006511///ubiquitin-dependent protein catabolic process+++GO:0010498///proteasomal protein catabolic process+++GO:0010499///proteasomal ubiquitin-independent protein catabolic process+++GO:0043161///proteasome-mediated ubiquitin-dependent protein catabolic process+++GO:0051603///proteolysis involved in cellular protein catabolic process
(1) Immune defense	172129	phat-1	Pharyngeal gland toxin-related	-1.91329	0.0491052	0.0124792	0	0		15	4	1.13	0.3	0.93	0.26	IPR003582///ShKT domain			GO:1905905///pharyngeal gland morphogenesis
(1) Immune defense	172130	phat-2	Pharyngeal gland toxin-related	-1.84029	1.72503e-07	1.301e-08	0	0	Ewald et al., 2015. Nature, 519(7541): 97-101.	78	22	7.09	1.98	5.87	1.71	IPR003582///ShKT domain			GO:1905905///pharyngeal gland morphogenesis
(1) Immune defense	178812	phat-4	Pharyngeal gland toxin-related	-1.60145	0.000278543	3.42498e-05	0	0		51	17	4.4	1.45	3.64	1.25	IPR003582///ShKT domain			GO:1905905///pharyngeal gland morphogenesis
(1) Immune defense	178811	phat-5	Pharyngeal gland toxin-related	-2.11368	1.80799e-14	7.53084e-16	0	0		129	30	10.69	2.47	8.84	2.13	IPR003582///ShKT domain			GO:1905905///pharyngeal gland morphogenesis
(1) Immune defense	178496	skr-12	Skp1-related protein	1.02676	0.00434653	0.000730762	0	0	Ewald et al., 2015. Nature, 519(7541): 97-101.	28	59	6.41	13.06	5.31	11.26	IPR001232///S-phase kinase-associated protein 1-like+++IPR011333///SKP1/BTB/POZ domain superfamily+++IPR016072///SKP1 component, dimerisation+++IPR016073///SKP1 component, POZ domain+++IPR016897///S-phase kinase-associated protein 1+++IPR036296///SKP1-like, dimerisation domain superfamily	GO:0005634///nucleus+++GO:0005737///cytoplasm	GO:0097602///cullin family protein binding	GO:0006511///ubiquitin-dependent protein catabolic process+++GO:0016567///protein ubiquitination+++GO:0031146///SCF-dependent proteasomal ubiquitin-dependent protein catabolic process
(1) Immune defense	188838	sysm-1	Systemic stress signaling mediator	2.97432	7.8503e-48	9.66974e-50	0	0		34	279	9.85	77.41	8.15	66.74	IPR003582///ShKT domain	GO:0005575///cellular_component	GO:0003674///molecular_function	GO:0045087///innate immune response
(1) Immune defense	180136	T05E12.6	CUB_2 domain-containing protein	5.49476	6.16421e-225	1.46529e-227	1	1	Steinbaugh et al., 2015. eLife, 4: e07836.	19	858	0.55	24.8	0.45	21.38	IPR003366///CUB-like domain
(1) Immune defense	188845	T24C4.4	Uncharacterized protein	1.1458	1.01304e-09	5.98194e-11	1	0	Steinbaugh et al., 2015. eLife, 4: e07836; Nhan et al., 2019. PNAS, 116(44): 22322-22330.	82.85	187.81	13.87	30.69	11.47	26.46	IPR009545///Tight junction protein, claudin-like	GO:0016020///membrane+++GO:0016021///integral component of membrane		GO:0045087///innate immune response
(1) Immune defense	259727	T25C12.3	Uncharacterized protein	1.11167	3.2089e-201	8.3213e-204	0	0		2124	4557	17.52	37.86	14.5	32.64	IPR000742///EGF-like domain+++IPR001304///C-type lectin-like+++IPR002035///von Willebrand factor, type A+++IPR006582///MD domain+++IPR016186///C-type lectin-like/link domain superfamily+++IPR016187///C-type lectin fold+++IPR036465///von Willebrand factor A-like domain superfamily
(1) Immune defense	173877	txt-9	UPF0057 membrane protein C04G6.5	1.47204	0.00300961	0.000480464	0	0		11	34	19.26	53.43	15.94	46.06	IPR000612///Proteolipid membrane potential modulator	GO:0016020///membrane+++GO:0016021///integral component of membrane		GO:0045087///innate immune response
(1) Immune defense	3565341	Y39G8B.9	ShKT domain-containing protein	-1.63924	0.0010881	0.000153839	0	0	Steinbaugh et al., 2015. eLife, 4: e07836; Nhan et al., 2019. PNAS, 116(44): 22322-22330.	44	15	19.5	6.26	16.13	5.4	IPR003582///ShKT domain
(1) Immune defense	190141	Y51B9A.8	ShKT domain-containing protein	1.02643	0.00608386	0.00106295	0	0		26	55	6.49	13.22	5.37	11.39	IPR003582///ShKT domain+++IPR007026///CC domain
(1) Immune defense	4363054	Y71H2AM.25	Pept_C1 domain-containing protein	-2.33928	1.35171e-21	3.9215e-23	0	0		171	34	14.22	2.81	11.76	2.42	IPR000668///Peptidase C1A, papain C-terminal+++IPR038765///Papain-like cysteine peptidase superfamily+++IPR039417///Papain-like cysteine endopeptidase	GO:0005615///extracellular space+++GO:0005764///lysosome+++GO:0016020///membrane+++GO:0016021///integral component of membrane	GO:0004197///cysteine-type endopeptidase activity+++GO:0008234///cysteine-type peptidase activity	GO:0006508///proteolysis+++GO:0051603///proteolysis involved in cellular protein catabolic process
(1) Immune defense	180396	ZK1193.2	VWFA domain-containing protein	1.22115	1.27507e-117	5.23528e-120	1	0		993	2297	8.27	19.28	6.85	16.62	IPR000742///EGF-like domain+++IPR001304///C-type lectin-like+++IPR002035///von Willebrand factor, type A+++IPR006582///MD domain+++IPR016186///C-type lectin-like/link domain superfamily+++IPR016187///C-type lectin fold+++IPR036465///von Willebrand factor A-like domain superfamily
(1) Immune defense	191243	ZK218.1	ShKT domain-containing protein	3.34577	0.0269837	0.0060717	0	1		1	10	0.06	0.61	0.05	0.52	IPR003582///ShKT domain
(1) Immune defense	191209	ZK6.11	Uncharacterized protein	1.0787	6.09349e-26	1.42544e-27	0	0		283	599	15.34	32.4	12.69	27.93	IPR005071///Transmembrane glycoprotein	GO:0045121///membrane raft		GO:0045087///innate immune response
(1) Immune defense	188512	T15B7.1	Uncharacterized protein	1.1646	6.27516e-75	4.6445e-77	1	2		693	1553	30.16	67.61	24.95	58.28	IPR001304///C-type lectin-like+++IPR002181///Fibrinogen, alpha/beta/gamma chain, C-terminal globular domain+++IPR014716///Fibrinogen, alpha/beta/gamma chain, C-terminal globular, subdomain 1+++IPR016186///C-type lectin-like/link domain superfamily+++IPR016187///C-type lectin fold+++IPR020837///Fibrinogen, conserved site+++IPR036056///Fibrinogen-like, C-terminal	GO:0005615///extracellular space+++GO:0062023///collagen-containing extracellular matrix	GO:0005102///signaling receptor binding
(1) Immune defense	173848	aagr-2	P-type domain-containing protein	1.13685	0	0	1	0		3750	8206	71.81	157.91	59.4	136.13	IPR000322///Glycoside hydrolase family 31+++IPR000519///P-type trefoil domain+++IPR011013///Galactose mutarotase-like domain superfamily+++IPR013780///Glycosyl hydrolase, all-beta+++IPR017853///Glycoside hydrolase superfamily+++IPR030458///Glycosyl hydrolases family 31, active site+++IPR031727///Galactose mutarotase, N-terminal barrel+++IPR044913///P-type trefoil domain superfamily	GO:0005764///lysosome+++GO:0016020///membrane	GO:0003824///catalytic activity+++GO:0004553///hydrolase activity, hydrolyzing O-glycosyl compounds+++GO:0004558///alpha-1,4-glucosidase activity+++GO:0016787///hydrolase activity+++GO:0016798///hydrolase activity, acting on glycosyl bonds+++GO:0030246///carbohydrate binding	GO:0005975///carbohydrate metabolic process+++GO:0005980///glycogen catabolic process+++GO:0008152///metabolic process
(1) Immune defense	178520	C49C3.11	C-type lectin domain-containing protein	1.10453	0.0261796	0.00585398	0	1		17	37	1.73	3.72	1.43	3.21	IPR001304///C-type lectin-like+++IPR016186///C-type lectin-like/link domain superfamily+++IPR016187///C-type lectin fold		GO:0030246///carbohydrate binding
(1) Immune defense; (3) Detoxification	180201	ZK228.4	Acetyltransf_18 domain-containing protein;N-acetyltransferase domain-containing protein;Uncharacterized protein	1.59738	5.72351e-37	9.40004e-39	0	0	Nhan et al., 2019. PNAS, 116(44): 22322-22330.	155	471	10.41	31.5	8.62	27.16	IPR000182///GNAT domain+++IPR009658///Domain of unknown function DUF1248+++IPR016181///Acyl-CoA N-acyltransferase+++IPR041496///YitH, acetyltransferase (GNAT) domain		GO:0008080///N-acetyltransferase activity+++GO:0016740///transferase activity	GO:0045087///innate immune response
(1) Immune defense; (3) Detoxification; (4) Stress response (Oxidative stress)	173686	skpo-2	ShKT domain and Peroxidase domain containing protein	-1.00998	0.00614051	0.00107451	0	0		63	31	1.45	0.72	1.2	0.62	IPR003582///ShKT domain+++IPR010255///Haem peroxidase superfamily+++IPR019791///Haem peroxidase, animal-type+++IPR037120///Haem peroxidase domain superfamily, animal type	GO:0062023///collagen-containing extracellular matrix	GO:0004601///peroxidase activity+++GO:0020037///heme binding	GO:0006979///response to oxidative stress+++GO:0098869///cellular oxidant detoxification
(1) Immune defense; (4) Stress response (Bacterium)	189944	clec-70	C-type lectin domain-containing protein	1.90484	0.000166752	1.9567e-05	1	0	Ewald et al., 2015. Nature, 519(7541): 97-101.	11	41	0.47	1.76	0.39	1.52	IPR001304///C-type lectin-like+++IPR016186///C-type lectin-like/link domain superfamily+++IPR016187///C-type lectin fold		GO:0030246///carbohydrate binding	GO:0050830///defense response to Gram-positive bacterium
(1) Immune defense; (4) Stress response (Bacterium)	179865	dct-17	CUB_2 domain-containing protein	1.77523	2.0076e-20	6.18224e-22	3	0	Steinbaugh et al., 2015. eLife, 4: e07836.	70	232	2.53	8.66	2.09	7.46	IPR003366///CUB-like domain	GO:0045121///membrane raft		GO:0045087///innate immune response+++GO:0050829///defense response to Gram-negative bacterium
(1) Immune defense; (4) Stress response (Bacterium)	177176	drd-50	dietary restriction down regulated	2.32607	5.47692e-12	2.73994e-13	0	0		18	91	1.39	6.97	1.15	6.01	IPR003582///ShKT domain			GO:0045087///innate immune response+++GO:0050830///defense response to Gram-positive bacterium
(1) Immune defense; (4) Stress response (Bacterium)	184745	F20G2.5	CUB_2 domain-containing protein	1.51457	0.00124255	0.000178696	0	0	Steinbaugh et al., 2015. eLife, 4: e07836.	15	43	0.63	1.8	0.52	1.55	IPR003366///CUB-like domain+++IPR035914///Spermadhesin, CUB domain superfamily			GO:0045087///innate immune response+++GO:0050829///defense response to Gram-negative bacterium
(1) Immune defense; (4) Stress response (Bacterium)	173591	F43C11.7	RING-type domain-containing protein	-1.1541	3.7399e-222	9.29418e-225	0	0		4947	2237	376.68	169.26	311.6	145.92	IPR000315///B-box-type zinc finger+++IPR001841///Zinc finger, RING-type+++IPR013083///Zinc finger, RING/FYVE/PHD-type		GO:0008270///zinc ion binding+++GO:0046872///metal ion binding	GO:0008340///determination of adult lifespan+++GO:0050830///defense response to Gram-positive bacterium
(1) Immune defense; (4) Stress response (Bacterium)	178248	F55G11.4	CUB_2 domain-containing protein	2.98555	2.99887e-200	7.93866e-203	0	0	Mark et al., 2016. Cell Reports, 17: 1227-1237; Oliveira et al., 2009. Aging Cell, 8: 524-541; Steinbaugh et al., 2015. eLife, 4: e07836.	149	1185	9.53	75.48	7.88	65.08	IPR003366///CUB-like domain	GO:0005575///cellular_component	GO:0003674///molecular_function	GO:0050829///defense response to Gram-negative bacterium
(1) Immune defense; (4) Stress response (Bacterium)	178682	F59A7.2	Uncharacterized protein	1.07822	2.80288e-18	9.64578e-20	0	0	Ewald et al., 2015. Nature, 519(7541): 97-101.	174	384	52.05	109.9	43.06	94.74				GO:0050829///defense response to Gram-negative bacterium
(1) Immune defense; (4) Stress response (Bacterium)	177033	ilys-3	Invertebrate-type lysozyme 3	-1.06705	2.17897e-225	5.0619e-228	0	0		6159	3055	1580.75	754.48	1307.66	650.46	IPR008597///Invertebrate-type lysozyme+++IPR023346///Lysozyme-like domain superfamily	GO:0005576///extracellular region+++GO:0005615///extracellular space+++GO:0005764///lysosome+++GO:0005768///endosome+++GO:0031906///late endosome lumen+++GO:0034777///recycling endosome lumen+++GO:0043202///lysosomal lumen	GO:0003796///lysozyme activity+++GO:0003824///catalytic activity+++GO:0016787///hydrolase activity+++GO:0016798///hydrolase activity, acting on glycosyl bonds	GO:0007586///digestion+++GO:0008152///metabolic process+++GO:0008340///determination of adult lifespan+++GO:0019835///cytolysis+++GO:0042742///defense response to bacterium+++GO:0050830///defense response to Gram-positive bacterium
(1) Immune defense; (4) Stress response (Bacterium)	184206	irg-4	CUB_2 domain-containing protein	1.72431	7.42094e-16	2.88258e-17	0	0	Mark et al., 2016. Cell Reports, 17: 1227-1237.	54	179	3.32	10.97	2.75	9.46	IPR003366///CUB-like domain			GO:0045087///innate immune response+++GO:0050829///defense response to Gram-negative bacterium
(1) Immune defense; (4) Stress response (Bacterium)	185307	irg-5	CUB_2 domain-containing protein	2.30458	8.77614e-28	1.94867e-29	0	1		44	218	2.51	12.4	2.08	10.69	IPR003366///CUB-like domain			GO:0045087///innate immune response+++GO:0050830///defense response to Gram-positive bacterium
(1) Immune defense; (4) Stress response (Bacterium)	179429	lys-2	Lysozyme-like protein 2	2.22364	2.24529e-237	4.97336e-240	0	0		414	1948	33.77	157.73	27.93	135.98	IPR002053///Glycoside hydrolase, family 25+++IPR017853///Glycoside hydrolase superfamily		GO:0003796///lysozyme activity	GO:0002376///immune system process+++GO:0007165///signal transduction+++GO:0009253///peptidoglycan catabolic process+++GO:0016998///cell wall macromolecule catabolic process+++GO:0045087///innate immune response+++GO:0050829///defense response to Gram-negative bacterium+++GO:0050830///defense response to Gram-positive bacterium
(1) Immune defense; (4) Stress response (Bacterium)	185060	thn-1	THaumatiN family	-2.3342	0	0	0	0		2713	545	297.62	59.02	246.21	50.89	IPR001938///Thaumatin family+++IPR037176///Osmotin/thaumatin-like superfamily	GO:0005576///extracellular region	GO:0003674///molecular_function	GO:0045087///innate immune response+++GO:0050829///defense response to Gram-negative bacterium
(1) Immune defense; (4) Stress response (Bacterium; Fungus)	178772	lys-7	Lysozyme-like protein 7	1.26543	0	0	0	0	Oliveira et al., 2009. Aging Cell, 8: 524-541; Steinbaugh et al., 2015. eLife, 4: e07836; Ewald et al., 2015. Nature, 519(7541): 97-101.	22793	55128	1707.76	4105.43	1412.72	3539.4	IPR002053///Glycoside hydrolase, family 25+++IPR017853///Glycoside hydrolase superfamily		GO:0003796///lysozyme activity	GO:0002376///immune system process+++GO:0007165///signal transduction+++GO:0009253///peptidoglycan catabolic process+++GO:0016998///cell wall macromolecule catabolic process+++GO:0045087///innate immune response+++GO:0050829///defense response to Gram-negative bacterium+++GO:0050830///defense response to Gram-positive bacterium+++GO:0050832///defense response to fungus
(1) Immune defense; (4) Stress response (Fungus)	179545	nlp-33	Neuropeptide-like protein 33	-1.07426	8.21809e-05	8.97286e-06	0	0	Ewald et al., 2015. Nature, 519(7541): 97-101.	127	65	84.71	40.23	70.08	34.68		GO:0005576///extracellular region		GO:0007218///neuropeptide signaling pathway+++GO:0031640///killing of cells of other organism+++GO:0045087///innate immune response+++GO:0050832///defense response to fungus
(1) Immune defense; (4) Stress response (Grama radiation)	178243	K08D8.5	CUB_2 domain-containing protein	1.66087	1.7971e-13	7.9612e-15	0	0		50	159	3.27	10.34	2.7	8.92	IPR003366///CUB-like domain+++IPR035914///Spermadhesin, CUB domain superfamily			GO:0010332///response to gamma radiation+++GO:0045087///innate immune response
(1) Immune defense; (4) Stress response (UV; Grama radiation)	179053	cpr-4	Cathepsin B-like cysteine proteinase 4	1.02407	0	0	0	0	Ewald et al., 2015. Nature, 519(7541): 97-101.	4559	9304	281.76	573	233.08	494	IPR000169///Cysteine peptidase, cysteine active site+++IPR000668///Peptidase C1A, papain C-terminal+++IPR025660///Cysteine peptidase, histidine active site+++IPR025661///Cysteine peptidase, asparagine active site+++IPR038765///Papain-like cysteine peptidase superfamily	GO:0005576///extracellular region+++GO:0005615///extracellular space+++GO:0005764///lysosome	GO:0004197///cysteine-type endopeptidase activity+++GO:0008233///peptidase activity+++GO:0008234///cysteine-type peptidase activity+++GO:0016787///hydrolase activity	GO:0006508///proteolysis+++GO:0034644///cellular response to UV+++GO:0051603///proteolysis involved in cellular protein catabolic process+++GO:0071480///cellular response to gamma radiation
(1) Immune defense; (5) Cuticle/cuticle collagen	172557	suro-1	Putative carboxypeptidase suro-1	-1.17206	0.000951738	0.000132194	0	0		68	30	1.69	0.75	1.39	0.64	IPR000834///Peptidase M14, carboxypeptidase A+++IPR003146///Carboxypeptidase, activation peptide+++IPR003582///ShKT domain+++IPR036990///Metallocarboxypeptidase-like, propeptide	GO:0005576///extracellular region+++GO:0005615///extracellular space+++GO:0005737///cytoplasm+++GO:0031410///cytoplasmic vesicle+++GO:0060102///collagen and cuticulin-based cuticle extracellular matrix	GO:0004180///carboxypeptidase activity+++GO:0004181///metallocarboxypeptidase activity+++GO:0008233///peptidase activity+++GO:0008237///metallopeptidase activity+++GO:0008270///zinc ion binding+++GO:0016787///hydrolase activity+++GO:0046872///metal ion binding	GO:0006508///proteolysis
(1) Immune defense; (5) UPR	177151	clec-67	C-type lectin domain-containing protein	1.84922	7.79719e-75	5.81314e-77	1	0		218	785	8.54	30.77	7.06	26.53	IPR001304///C-type lectin-like+++IPR016186///C-type lectin-like/link domain superfamily+++IPR016187///C-type lectin fold		GO:0030246///carbohydrate binding	GO:0036499///PERK-mediated unfolded protein response
(1) Immune defense; (6) Oxidoreductase	176105	tyr-1	Putative tyrosinase-like protein tyr-1	1.12841	2.5485e-14	1.0753e-15	0	0		141	307	3.76	8.22	3.11	7.09	IPR002227///Tyrosinase copper-binding domain+++IPR003582///ShKT domain+++IPR008922///Di-copper centre-containing domain superfamily		GO:0004497///monooxygenase activity+++GO:0005515///protein binding+++GO:0016491///oxidoreductase activity+++GO:0046872///metal ion binding
(2) Lipid metabolism	186372	acbp-4	ACB domain-containing protein	-3.18322	0.0482782	0.0121961	0	0		9	1	1.09	0.12	0.91	0.1	IPR000582///Acyl-CoA-binding protein, ACBP+++IPR014352///FERM/acyl-CoA-binding protein superfamily+++IPR035984///Acyl-CoA binding protein superfamily		GO:0000062///fatty-acyl-CoA binding
(2) Lipid metabolism	173940	acdh-2	Acyl CoA DeHydrogenase; Acyl-CoA_dh_N domain-containing protein	1.2718	0.000499428	6.54032e-05	0	0	Pang et al., 2014. Nature Communications, 5: 5048.	28	66	1.23	2.97	1.02	2.56	IPR006089///Acyl-CoA dehydrogenase, conserved site+++IPR006091///Acyl-CoA oxidase/dehydrogenase, central domain+++IPR009075///Acyl-CoA dehydrogenase/oxidase C-terminal+++IPR009100///Acyl-CoA dehydrogenase/oxidase, N-terminal and middle domain superfamily+++IPR013786///Acyl-CoA dehydrogenase/oxidase, N-terminal+++IPR036250///Acyl-CoA dehydrogenase-like, C-terminal+++IPR037069///Acyl-CoA dehydrogen…	GO:0005739///mitochondrion	GO:0003995///acyl-CoA dehydrogenase activity+++GO:0016491///oxidoreductase activity+++GO:0016627///oxidoreductase activity, acting on the CH-CH group of donors+++GO:0050660///flavin adenine dinucleotide binding
(2) Lipid metabolism	174156	acs-6	fatty Acid CoA Synthetase family	1.48063	0.00492279	0.000839348	2	1		13	36	0.43	1.2	0.36	1.04	IPR000873///AMP-dependent synthetase/ligase+++IPR020845///AMP-binding, conserved site+++IPR025110///AMP-binding enzyme, C-terminal domain+++IPR042099///ANL, N-terminal domain+++IPR045851///AMP-binding enzyme, C-terminal domain superfamily		GO:0016405///CoA-ligase activity
(2) Lipid metabolism	182336	C06E8.5	Uncharacterized protein	-1.94753	0.00342619	0.00055826	1	0	Ewald et al., 2015. Nature, 519(7541): 97-101.	27	7	0.81	0.21	0.67	0.18	IPR001124///Lipid-binding serum glycoprotein, C-terminal+++IPR017942///Lipid-binding serum glycoprotein, N-terminal+++IPR017943///Bactericidal permeability-increasing protein, alpha/beta domain superfamily+++IPR032942///BPI/LBP/Plunc family	GO:0005615///extracellular space	GO:0008289///lipid binding
(2) Lipid metabolism	181720	C06G1.1	BPI2 domain-containing protein	-1.12553	0.00202707	0.000307838	0	1	Ewald et al., 2015. Nature, 519(7541): 97-101.	64	29	1.92	0.88	1.59	0.76	IPR001124///Lipid-binding serum glycoprotein, C-terminal+++IPR017943///Bactericidal permeability-increasing protein, alpha/beta domain superfamily+++IPR032942///BPI/LBP/Plunc family	GO:0005615///extracellular space	GO:0008289///lipid binding
(2) Lipid metabolism	3565853	C40H1.9	Lipase_3 domain-containing protein	-1.43079	6.22102e-05	6.66802e-06	0	0		70	26	3.99	1.48	3.3	1.27	IPR002921///Fungal lipase-like domain+++IPR029058///Alpha/Beta hydrolase fold			GO:0006629///lipid metabolic process
(2) Lipid metabolism	174339	drd-1	Fatty acid hydroxylase domain-containing protein	1.72489	0.000328574	4.09874e-05	1	0		13	43	0.72	2.38	0.6	2.05	IPR006694///Fatty acid hydroxylase	GO:0005789///endoplasmic reticulum membrane+++GO:0016020///membrane+++GO:0016021///integral component of membrane	GO:0000254///C-4 methylsterol oxidase activity+++GO:0005506///iron ion binding+++GO:0016491///oxidoreductase activity	GO:0008610///lipid biosynthetic process+++GO:0016126///sterol biosynthetic process
(2) Lipid metabolism	176376	ech-6	putative enoyl-CoA hydratase, mitochondrial	1.72788	0	0	0	0		1399.83	4650.79	82.84	274.4	68.53	236.56	IPR001753///Enoyl-CoA hydratase/isomerase+++IPR014748///Enoyl-CoA hydratase, C-terminal+++IPR018376///Enoyl-CoA hydratase/isomerase, conserved site+++IPR029045///ClpP/crotonase-like domain superfamily	GO:0005739///mitochondrion+++GO:0005759///mitochondrial matrix	GO:0003824///catalytic activity+++GO:0004300///enoyl-CoA hydratase activity+++GO:0016829///lyase activity	GO:0006629///lipid metabolic process+++GO:0006631///fatty acid metabolic process+++GO:0006635///fatty acid beta-oxidation
(2) Lipid metabolism	184065	ech-9	Enoyl-CoA Hydratase	2.62986	3.01774e-13	1.36295e-14	1	0	Pang et al., 2014. Nature Communications, 5: 5048; Steinbaugh et al., 2015. eLife, 4: e07836.	15	90	0.58	3.59	0.48	3.09	IPR006108///3-hydroxyacyl-CoA dehydrogenase, C-terminal+++IPR006176///3-hydroxyacyl-CoA dehydrogenase, NAD binding+++IPR008927///6-phosphogluconate dehydrogenase-like, C-terminal domain superfamily+++IPR036291///NAD(P)-binding domain superfamily	GO:0005777///peroxisome	GO:0003857///3-hydroxyacyl-CoA dehydrogenase activity+++GO:0016491///oxidoreductase activity+++GO:0016616///oxidoreductase activity, acting on the CH-OH group of donors, NAD or NADP as acceptor+++GO:0046872///metal ion binding+++GO:0070403///NAD+ binding	GO:0006631///fatty acid metabolic process+++GO:0006635///fatty acid beta-oxidation
(2) Lipid metabolism	184317	F10G2.7	DUF1248 domain-containing protein	1.25909	0.0313793	0.00728114	0	0		12	29	0.61	1.46	0.5	1.26	IPR009658///Domain of unknown function DUF1248+++IPR016181///Acyl-CoA N-acyltransferase
(2) Lipid metabolism	184913	F25A2.1	Lipase_3 domain-containing protein	1.55491	3.00858e-06	2.59898e-07	0	0	Steinbaugh et al., 2015. eLife, 4: e07836.	26	77	1.94	5.7	1.6	4.92	IPR002921///Fungal lipase-like domain+++IPR029058///Alpha/Beta hydrolase fold			GO:0006629///lipid metabolic process
(2) Lipid metabolism	259518	F44B9.10	Uncharacterized protein	2.078	0.04797	0.0121052	0	1		3	13	0.45	1.9	0.37	1.64	IPR010711///Group XII secretory phospholipase A2 precursor+++IPR036444///Phospholipase A2 domain superfamily	GO:0005576///extracellular region	GO:0004623///phospholipase A2 activity+++GO:0005509///calcium ion binding	GO:0006644///phospholipid metabolic process+++GO:0016042///lipid catabolic process+++GO:0050482///arachidonic acid secretion
(2) Lipid metabolism	179100	fat-7	Delta(9)-fatty-acid desaturase fat-7	-3.22239	0.00161445	0.00023846	1	0	Keshet et al., 2017. Mol Genet Genomics, 292:1341-1361; Mark et al., 2016. Cell Reports, 17: 1227-1237; Oliveira et al., 2009. Aging Cell, 8: 524-541.	18	2	1.12	0.12	0.92	0.11	IPR015876///Acyl-CoA desaturase	GO:0005789///endoplasmic reticulum membrane+++GO:0016020///membrane+++GO:0016021///integral component of membrane	GO:0004768///stearoyl-CoA 9-desaturase activity+++GO:0005506///iron ion binding+++GO:0016491///oxidoreductase activity+++GO:0016717///oxidoreductase activity, acting on paired donors, with oxidation of a pair of donors resulting in the reduction of molecular oxygen to two molecules of water	GO:0001666///response to hypoxia+++GO:0006629///lipid metabolic process+++GO:0006631///fatty acid metabolic process+++GO:0006633///fatty acid biosynthetic process+++GO:0006636///unsaturated fatty acid biosynthetic process+++GO:0007275///multicellular organism development+++GO:0032364///oxygen homeostasis
(2) Lipid metabolism	175766	hach-1	3-hydroxyisobutyryl-CoA hydrolase, mitochondrial	1.76432	0	0	0	0		1520	5130	71.21	241.91	58.91	208.56	IPR029045///ClpP/crotonase-like domain superfamily+++IPR032259///Enoyl-CoA hydratase/isomerase, HIBYL-CoA-H type+++IPR045004///Enoyl-CoA hydratase/isomerase domain	GO:0005739///mitochondrion	GO:0003860///3-hydroxyisobutyryl-CoA hydrolase activity+++GO:0016787///hydrolase activity	GO:0006574///valine catabolic process+++GO:0009083///branched-chain amino acid catabolic process
(2) Lipid metabolism	191713	klf-3	Kruppel-like factor 3	1.04657	1.84128e-06	1.54783e-07	0	0		76	154	3.81	7.87	3.15	6.79	IPR013087///Zinc finger C2H2-type+++IPR036236///Zinc finger C2H2 superfamily	GO:0005634///nucleus	GO:0000978///RNA polymerase II proximal promoter sequence-specific DNA binding+++GO:0000981///DNA-binding transcription factor activity, RNA polymerase II-specific+++GO:0003677///DNA binding+++GO:0046872///metal ion binding	GO:0006357///regulation of transcription by RNA polymerase II+++GO:0010468///regulation of gene expression+++GO:0019216///regulation of lipid metabolic process+++GO:0045087///innate immune response+++GO:0055089///fatty acid homeostasis
(2) Lipid metabolism	184306	lips-3	Lipase related	-1.31615	0.0036202	0.000594566	0	1	Paek et al., 2012. Cell Metabolism, 16: 526-537.	47	19	2.49	1	2.06	0.87	IPR002918///Lipase EstA/Esterase EstB+++IPR029058///Alpha/Beta hydrolase fold		GO:0016298///lipase activity+++GO:0016787///hydrolase activity	GO:0016042///lipid catabolic process
(2) Lipid metabolism	191364	lips-6	Lipase related	-3.05889	0.0482576	0.0121961	0	0		9	1	0.5	0.06	0.42	0.05	IPR002918///Lipase EstA/Esterase EstB+++IPR029058///Alpha/Beta hydrolase fold		GO:0016298///lipase activity+++GO:0016787///hydrolase activity	GO:0016042///lipid catabolic process
(2) Lipid metabolism	177729	lpl-1	Putative lipoyltransferase 2, mitochondrial	1.58496	0.0410559	0.0100078	1	0		5.91	17.51	0.27	0.81	0.23	0.7	IPR000544///Octanoyltransferase+++IPR004143///Biotinyl protein ligase (BPL) and lipoyl protein ligase (LPL), catalytic domain+++IPR020605///Octanoyltransferase, conserved site+++IPR045864///Class II Aminoacyl-tRNA synthetase/Biotinyl protein ligase (BPL) and lipoyl protein ligase (LPL)	GO:0005739///mitochondrion+++GO:0005762///mitochondrial large ribosomal subunit	GO:0016415///octanoyltransferase activity+++GO:0016740///transferase activity+++GO:0016746///transferase activity, transferring acyl groups+++GO:0033819///lipoyl(octanoyl) transferase activity+++GO:0102555///octanoyl transferase activity (acting on glycine-cleavage complex H protein)	GO:0006464///cellular protein modification process+++GO:0009249///protein lipoylation
(2) Lipid metabolism	181298	lpr-4	Lipocalin-related protein	-1.18129	3.29414e-07	2.55914e-08	0	0		143	63	6.69	2.95	5.54	2.54	IPR012674///Calycin	GO:0005576///extracellular region+++GO:0005737///cytoplasm		GO:0000302///response to reactive oxygen species+++GO:0006629///lipid metabolic process+++GO:0006869///lipid transport
(2) Lipid metabolism	180415	lpr-7	Lipocalin-related protein	-1.41642	0.000499509	6.54408e-05	0	0		56	21	3.47	1.3	2.87	1.12		GO:0016020///membrane+++GO:0016021///integral component of membrane
(2) Lipid metabolism	190146	Y51H4A.5	Lipase_3 domain-containing protein	1.00954	2.17981e-14	9.1385e-16	0	1	Steinbaugh et al., 2015. eLife, 4: e07836.	179	362	12.06	24.28	9.98	20.93	IPR002921///Fungal lipase-like domain+++IPR029058///Alpha/Beta hydrolase fold			GO:0006629///lipid metabolic process
(2) Lipid metabolism	173471	T07D3.9	Uncharacterized protein	1.58567	5.45721e-39	8.34354e-41	0	0		170	508	6.82	20.47	5.64	17.65	IPR029069///HotDog domain superfamily+++IPR033120///Hotdog acyl-CoA thioesterase (ACOT)-type domain	GO:0005739///mitochondrion	GO:0047617///acyl-CoA hydrolase activity	GO:0006637///acyl-CoA metabolic process
(2) Lipid metabolism; (3) Detoxification	174942	hphd-1	Hydroxyacid-oxoacid transhydrogenase, mitochondrial	3.74993	0	0	0	1		471	6330	18.25	245.53	15.1	211.68	IPR001670///Alcohol dehydrogenase, iron-type/glycerol dehydrogenase GldA+++IPR018211///Alcohol dehydrogenase, iron-type, conserved site+++IPR039697///Iron-type alcohol dehydrogenase-like+++IPR042157///Hydroxyacid-oxoacid transhydrogenase	GO:0005739///mitochondrion	GO:0004022///alcohol dehydrogenase (NAD) activity+++GO:0016491///oxidoreductase activity+++GO:0046872///metal ion binding+++GO:0047988///hydroxyacid-oxoacid transhydrogenase activity	GO:0006539///glutamate catabolic process via 2-oxoglutarate
(2) Lipid metabolism; (3) Detoxification	179589	nhr-68	NR LBD domain-containing protein; Nuclear hormone receptor family member nhr-68	2.41859	5.24948e-104	2.6375e-106	1	0		145	776	6.84	36.57	5.66	31.53	IPR000536///Nuclear hormone receptor, ligand-binding domain+++IPR001628///Zinc finger, nuclear hormone receptor-type+++IPR013088///Zinc finger, NHR/GATA-type+++IPR035500///Nuclear hormone receptor-like domain superfamily	GO:0000785///chromatin+++GO:0005634///nucleus	GO:0000978///RNA polymerase II proximal promoter sequence-specific DNA binding+++GO:0003677///DNA binding+++GO:0003700///DNA-binding transcription factor activity+++GO:0004879///nuclear receptor activity+++GO:0008270///zinc ion binding+++GO:0043565///sequence-specific DNA binding+++GO:0046872///metal ion binding	GO:0006355///regulation of transcription, DNA-templated+++GO:0006357///regulation of transcription by RNA polymerase II+++GO:0019543///propionate catabolic process+++GO:0030154///cell differentiation+++GO:0030522///intracellular receptor signaling pathway+++GO:0048856///anatomical structure development
(2) Lipid metabolism; (3) Detoxification	179056	pmp-5	ABC transmembrane type-1 domain-containing protein	1.51848	4.76087e-56	4.93834e-58	0	0		273	779	8.66	24.81	7.16	21.39	IPR003439///ABC transporter-like, ATP-binding domain+++IPR011527///ABC transporter type 1, transmembrane domain+++IPR017871///ABC transporter-like, conserved site+++IPR027417///P-loop containing nucleoside triphosphate hydrolase+++IPR036640///ABC transporter type 1, transmembrane domain superfamily	GO:0005778///peroxisomal membrane+++GO:0016020///membrane+++GO:0016021///integral component of membrane	GO:0000166///nucleotide binding+++GO:0005324///long-chain fatty acid transporter activity+++GO:0005524///ATP binding+++GO:0016887///ATPase activity+++GO:0042626///ATPase activity, coupled to transmembrane movement of substances	GO:0006635///fatty acid beta-oxidation+++GO:0007031///peroxisome organization+++GO:0015910///peroxisomal long-chain fatty acid import+++GO:0042760///very long-chain fatty acid catabolic process+++GO:0055085///transmembrane transport
(2) Lipid metabolism; (4) Stress response (Bacterium)	172358	acdh-1	Acyl CoA DeHydrogenase	9.09935	0	0	1	2	Pang et al., 2014. Nature Communications, 5: 5048.	19.27	7233.44	0.68	372.98	0.56	321.56	IPR006089///Acyl-CoA dehydrogenase, conserved site+++IPR006091///Acyl-CoA oxidase/dehydrogenase, central domain+++IPR009075///Acyl-CoA dehydrogenase/oxidase C-terminal+++IPR009100///Acyl-CoA dehydrogenase/oxidase, N-terminal and middle domain superfamily+++IPR013786///Acyl-CoA dehydrogenase/oxidase, N-terminal+++IPR036250///Acyl-CoA dehydrogenase-like, C-terminal+++IPR037069///Acyl-CoA dehydrogen…	GO:0005739///mitochondrion	GO:0003995///acyl-CoA dehydrogenase activity+++GO:0016491///oxidoreductase activity+++GO:0016627///oxidoreductase activity, acting on the CH-CH group of donors+++GO:0050660///flavin adenine dinucleotide binding	GO:0045087///innate immune response+++GO:0050829///defense response to Gram-negative bacterium
(2) Lipid metabolism; (6) Oxidoreductase	176695	agmo-1	Alkylglycerol monooxygenase	-2.25956	5.23193e-09	3.3014e-10	0	0		72	15	2.49	0.52	2.06	0.45	IPR006694///Fatty acid hydroxylase	GO:0005783///endoplasmic reticulum+++GO:0005789///endoplasmic reticulum membrane+++GO:0016020///membrane+++GO:0016021///integral component of membrane	GO:0004497///monooxygenase activity+++GO:0005506///iron ion binding+++GO:0016491///oxidoreductase activity+++GO:0050479///glyceryl-ether monooxygenase activity	GO:0006643///membrane lipid metabolic process+++GO:0008610///lipid biosynthetic process
(3) Detoxification	173081	abt-5	ABC Transporter family	1.52154	5.01082e-06	4.47752e-07	0	0		28	79	0.31	0.89	0.26	0.77	IPR003439///ABC transporter-like, ATP-binding domain+++IPR003593///AAA+ ATPase domain+++IPR017871///ABC transporter-like, conserved site+++IPR026082///ABC transporter A+++IPR027417///P-loop containing nucleoside triphosphate hydrolase	GO:0016020///membrane+++GO:0016021///integral component of membrane+++GO:0043231///intracellular membrane-bounded organelle	GO:0000166///nucleotide binding+++GO:0005319///lipid transporter activity+++GO:0005524///ATP binding+++GO:0042626///ATPase activity, coupled to transmembrane movement of substances	GO:0006869///lipid transport+++GO:0055085///transmembrane transport
(3) Detoxification	177648	ant-1.4	ADP/ATP translocase	2.06871	0.00305225	0.000489086	0	0		6	25	0.41	1.72	0.34	1.48	IPR002067///Mitochondrial carrier protein+++IPR002113///ADP/ATP carrier protein, eukaryotic type+++IPR018108///Mitochondrial substrate/solute carrier+++IPR023395///Mitochondrial carrier domain superfamily	GO:0005739///mitochondrion+++GO:0005743///mitochondrial inner membrane+++GO:0016020///membrane+++GO:0016021///integral component of membrane	GO:0005471///ATP:ADP antiporter activity	GO:0055085///transmembrane transport+++GO:0140021///mitochondrial ADP transmembrane transport+++GO:1990544///mitochondrial ATP transmembrane transport
(3) Detoxification	179915	cest-1.1	Carboxylic ester hydrolase	1.15341	2.26788e-15	9.00536e-17	0	0		144	319	4.1	9.12	3.39	7.86	IPR002018///Carboxylesterase, type B+++IPR019826///Carboxylesterase type B, active site+++IPR029058///Alpha/Beta hydrolase fold	GO:0005615///extracellular space+++GO:0016020///membrane+++GO:0016021///integral component of membrane	GO:0016787///hydrolase activity+++GO:0052689///carboxylic ester hydrolase activity
(3) Detoxification	179918	cest-2.3	Coesterase domain-containing protein	1.27009	0.0313866	0.00728114	1	0		12	29	0.34	0.82	0.28	0.71	IPR002018///Carboxylesterase, type B+++IPR029058///Alpha/Beta hydrolase fold	GO:0005615///extracellular space+++GO:0016020///membrane+++GO:0016021///integral component of membrane
(3) Detoxification	174522	cyp-13A10	Putative cytochrome P450 CYP13A10	1.25123	0.000585832	7.79844e-05	0	0	Ewald et al., 2015. Nature, 519(7541): 97-101.	27	64	0.92	2.19	0.76	1.89	IPR001128///Cytochrome P450+++IPR002401///Cytochrome P450, E-class, group I+++IPR017972///Cytochrome P450, conserved site+++IPR036396///Cytochrome P450 superfamily	GO:0005575///cellular_component+++GO:0016020///membrane+++GO:0016021///integral component of membrane	GO:0004497///monooxygenase activity+++GO:0005506///iron ion binding+++GO:0016491///oxidoreductase activity+++GO:0016705///oxidoreductase activity, acting on paired donors, with incorporation or reduction of molecular oxygen+++GO:0020037///heme binding+++GO:0046872///metal ion binding
(3) Detoxification	187184	cyp-14A2	Cytochrome P450 family	-1.08616	0.0475708	0.0119865	0	0	Park et al., 2009. Aging Cell, 8: 258-269.	34	16	1.38	0.65	1.14	0.56	IPR001128///Cytochrome P450+++IPR002401///Cytochrome P450, E-class, group I+++IPR017972///Cytochrome P450, conserved site+++IPR036396///Cytochrome P450 superfamily		GO:0004497///monooxygenase activity+++GO:0005506///iron ion binding+++GO:0016491///oxidoreductase activity+++GO:0016705///oxidoreductase activity, acting on paired donors, with incorporation or reduction of molecular oxygen+++GO:0020037///heme binding+++GO:0046872///metal ion binding
(3) Detoxification	178926	cyp-14A5	Cytochrome P450 family	1.20669	3.83782e-82	2.59172e-84	0	0		701	1615	24.54	56.64	20.3	48.83	IPR001128///Cytochrome P450+++IPR002401///Cytochrome P450, E-class, group I+++IPR017972///Cytochrome P450, conserved site+++IPR036396///Cytochrome P450 superfamily		GO:0004497///monooxygenase activity+++GO:0005506///iron ion binding+++GO:0016491///oxidoreductase activity+++GO:0016705///oxidoreductase activity, acting on paired donors, with incorporation or reduction of molecular oxygen+++GO:0020037///heme binding+++GO:0046872///metal ion binding	GO:0010332///response to gamma radiation
(3) Detoxification	183484	cyp-33C1	Cytochrome P450 family	2.08342	0.00305328	0.000489086	0	0		6	25	0.21	0.89	0.18	0.77	IPR001128///Cytochrome P450+++IPR002401///Cytochrome P450, E-class, group I+++IPR017972///Cytochrome P450, conserved site+++IPR036396///Cytochrome P450 superfamily	GO:0005737///cytoplasm+++GO:0043231///intracellular membrane-bounded organelle	GO:0004497///monooxygenase activity+++GO:0005506///iron ion binding+++GO:0008395///steroid hydroxylase activity+++GO:0016491///oxidoreductase activity+++GO:0016705///oxidoreductase activity, acting on paired donors, with incorporation or reduction of molecular oxygen+++GO:0016712///oxidoreductase activity, acting on paired donors, with incorporation or reduction of molecular oxygen, reduced flavi…	GO:0006082///organic acid metabolic process+++GO:0006805///xenobiotic metabolic process+++GO:0042738///exogenous drug catabolic process
(3) Detoxification	187025	cyp-33D1	Cytochrome P450 family	-1.44746	0.00522952	0.000898144	0	0		38	14	1.5	0.55	1.24	0.48	IPR001128///Cytochrome P450+++IPR002401///Cytochrome P450, E-class, group I+++IPR017972///Cytochrome P450, conserved site+++IPR036396///Cytochrome P450 superfamily	GO:0005737///cytoplasm+++GO:0043231///intracellular membrane-bounded organelle	GO:0004497///monooxygenase activity+++GO:0005506///iron ion binding+++GO:0008395///steroid hydroxylase activity+++GO:0016491///oxidoreductase activity+++GO:0016705///oxidoreductase activity, acting on paired donors, with incorporation or reduction of molecular oxygen+++GO:0016712///oxidoreductase activity, acting on paired donors, with incorporation or reduction of molecular oxygen, reduced flavi…	GO:0006082///organic acid metabolic process+++GO:0006805///xenobiotic metabolic process+++GO:0042738///exogenous drug catabolic process
(3) Detoxification	181852	cyp-34A10	Cytochrome P450 family	-1.03747	0.039394	0.00952608	1	0		39	19	1.56	0.76	1.29	0.66	IPR001128///Cytochrome P450+++IPR002401///Cytochrome P450, E-class, group I+++IPR017972///Cytochrome P450, conserved site+++IPR036396///Cytochrome P450 superfamily	GO:0005737///cytoplasm+++GO:0043231///intracellular membrane-bounded organelle	GO:0004497///monooxygenase activity+++GO:0005506///iron ion binding+++GO:0008395///steroid hydroxylase activity+++GO:0016491///oxidoreductase activity+++GO:0016705///oxidoreductase activity, acting on paired donors, with incorporation or reduction of molecular oxygen+++GO:0016712///oxidoreductase activity, acting on paired donors, with incorporation or reduction of molecular oxygen, reduced flavi…	GO:0006082///organic acid metabolic process+++GO:0006805///xenobiotic metabolic process+++GO:0042738///exogenous drug catabolic process
(3) Detoxification	181850	cyp-34A8	Cytochrome P450 family	1.09433	1.69013e-16	6.32772e-18	0	0	Nhan et al., 2019. PNAS. 116(44): 22322-22330.	174	371	6.66	14.22	5.51	12.26	IPR001128///Cytochrome P450+++IPR002401///Cytochrome P450, E-class, group I+++IPR017972///Cytochrome P450, conserved site+++IPR036396///Cytochrome P450 superfamily	GO:0005737///cytoplasm+++GO:0043231///intracellular membrane-bounded organelle	GO:0004497///monooxygenase activity+++GO:0005506///iron ion binding+++GO:0008395///steroid hydroxylase activity+++GO:0016491///oxidoreductase activity+++GO:0016705///oxidoreductase activity, acting on paired donors, with incorporation or reduction of molecular oxygen+++GO:0016712///oxidoreductase activity, acting on paired donors, with incorporation or reduction of molecular oxygen, reduced flavi…	GO:0006082///organic acid metabolic process+++GO:0006805///xenobiotic metabolic process+++GO:0042738///exogenous drug catabolic process
(3) Detoxification	187093	cyp-35B2	Cytochrome P450 family	1.9542	0.0296818	0.00678464	0	0	Nhan et al., 2019. PNAS. 116(44): 22322-22330.	4	16	0.16	0.62	0.13	0.54	IPR001128///Cytochrome P450+++IPR002401///Cytochrome P450, E-class, group I+++IPR017972///Cytochrome P450, conserved site+++IPR036396///Cytochrome P450 superfamily	GO:0005737///cytoplasm+++GO:0043231///intracellular membrane-bounded organelle	GO:0004497///monooxygenase activity+++GO:0005506///iron ion binding+++GO:0008395///steroid hydroxylase activity+++GO:0016491///oxidoreductase activity+++GO:0016705///oxidoreductase activity, acting on paired donors, with incorporation or reduction of molecular oxygen+++GO:0016712///oxidoreductase activity, acting on paired donors, with incorporation or reduction of molecular oxygen, reduced flavi…	GO:0006082///organic acid metabolic process+++GO:0006805///xenobiotic metabolic process+++GO:0042738///exogenous drug catabolic process
(3) Detoxification	179182	F43H9.4	Glycine N-acyltransferase-like protein	1.19233	2.32344e-09	1.41716e-10	0	0		77	177	5.75	13.14	4.76	11.33	IPR010313///Glycine N-acyltransferase+++IPR016181///Acyl-CoA N-acyltransferase	GO:0005739///mitochondrion	GO:0016410///N-acyltransferase activity+++GO:0016740///transferase activity+++GO:0016746///transferase activity, transferring acyl groups+++GO:0047961///glycine N-acyltransferase activity
(3) Detoxification	172126	F54C1.1	Glucuronosyltransferase	-1.80735	0.00122556	0.000175657	0	0	Ewald et al., 2015. Nature, 519(7541): 97-101.	35	10	1.05	0.3	0.87	0.26	IPR002213///UDP-glucuronosyl/UDP-glucosyltransferase	GO:0016020///membrane+++GO:0016021///integral component of membrane+++GO:0043231///intracellular membrane-bounded organelle	GO:0008194///UDP-glycosyltransferase activity+++GO:0015020///glucuronosyltransferase activity+++GO:0016740///transferase activity+++GO:0016757///transferase activity, transferring glycosyl groups
(3) Detoxification	190228	gst-31	Glutathione S-Transferase	-1.54674	0.000965882	0.000134472	0	1	Park et al., 2009. Aging Cell, 8: 258-269.	46	16	5.96	2.04	4.93	1.76	IPR004045///Glutathione S-transferase, N-terminal+++IPR004046///Glutathione S-transferase, C-terminal+++IPR010987///Glutathione S-transferase, C-terminal-like+++IPR036249///Thioredoxin-like superfamily+++IPR036282///Glutathione S-transferase, C-terminal domain superfamily+++IPR040079///Glutathione Transferase family		GO:0004364///glutathione transferase activity+++GO:0016740///transferase activity	GO:0006749///glutathione metabolic process
(3) Detoxification	191563	gstk-1	Glutathione S-transferase kappa 1	1.15474	1.74777e-41	2.53054e-43	0	0		377	849	38.64	86.03	31.97	74.17	IPR001853///DSBA-like thioredoxin domain+++IPR014440///HCCA isomerase/glutathione S-transferase kappa+++IPR036249///Thioredoxin-like superfamily+++IPR044088///Glutathione S-transferase kappa	GO:0005739///mitochondrion+++GO:0005777///peroxisome	GO:0004364///glutathione transferase activity+++GO:0004602///glutathione peroxidase activity+++GO:0016491///oxidoreductase activity+++GO:0016740///transferase activity	GO:0006749///glutathione metabolic process+++GO:0045087///innate immune response+++GO:0098869///cellular oxidant detoxification
(3) Detoxification	181276	pgp-5	P-GlycoProtein related	1.6544	5.69313e-191	1.66088e-193	1	0		753	2355.15	11.56	36.39	9.56	31.37	IPR003439///ABC transporter-like, ATP-binding domain+++IPR003593///AAA+ ATPase domain+++IPR011527///ABC transporter type 1, transmembrane domain+++IPR017871///ABC transporter-like, conserved site+++IPR027417///P-loop containing nucleoside triphosphate hydrolase+++IPR036640///ABC transporter type 1, transmembrane domain superfamily+++IPR039421///Type 1 protein exporter	GO:0005887///integral component of plasma membrane+++GO:0016020///membrane+++GO:0016021///integral component of membrane	GO:0000166///nucleotide binding+++GO:0005524///ATP binding+++GO:0008559///xenobiotic transmembrane transporting ATPase activity+++GO:0015562///efflux transmembrane transporter activity+++GO:0042626///ATPase activity, coupled to transmembrane movement of substances	GO:0042493///response to drug+++GO:0042908///xenobiotic transport+++GO:0050829///defense response to Gram-negative bacterium+++GO:0050830///defense response to Gram-positive bacterium+++GO:0055085///transmembrane transport+++GO:0093002///response to nematicide+++GO:1990169///stress response to copper ion+++GO:1990170///stress response to cadmium ion
(3) Detoxification	181278	pgp-6	P-GlycoProtein related	1.04778	8.83061e-33	1.65544e-34	0	0	Ewald et al., 2015. Nature, 519(7541): 97-101.	409.62	831.93	5.94	12.28	4.91	10.59	IPR003439///ABC transporter-like, ATP-binding domain+++IPR003593///AAA+ ATPase domain+++IPR011527///ABC transporter type 1, transmembrane domain+++IPR017871///ABC transporter-like, conserved site+++IPR027417///P-loop containing nucleoside triphosphate hydrolase+++IPR036640///ABC transporter type 1, transmembrane domain superfamily+++IPR039421///Type 1 protein exporter	GO:0005887///integral component of plasma membrane+++GO:0016020///membrane+++GO:0016021///integral component of membrane	GO:0000166///nucleotide binding+++GO:0005524///ATP binding+++GO:0008559///xenobiotic transmembrane transporting ATPase activity+++GO:0015562///efflux transmembrane transporter activity+++GO:0042626///ATPase activity, coupled to transmembrane movement of substances	GO:0042908///xenobiotic transport+++GO:0055085///transmembrane transport+++GO:0093002///response to nematicide
(3) Detoxification	188697	pgp-7	P-GlycoProtein related	1.16046	0.00080194	0.000109568	0	1	Mark et al., 2016. Cell Reports, 17: 1227-1237; Oliveira et al., 2009. Aging Cell, 8: 524-541; Ewald et al., 2015. Nature, 519(7541): 97-101.	31.39	69.91	0.51	1.14	0.42	0.99	IPR003439///ABC transporter-like, ATP-binding domain+++IPR003593///AAA+ ATPase domain+++IPR011527///ABC transporter type 1, transmembrane domain+++IPR017871///ABC transporter-like, conserved site+++IPR027417///P-loop containing nucleoside triphosphate hydrolase+++IPR036640///ABC transporter type 1, transmembrane domain superfamily+++IPR039421///Type 1 protein exporter	GO:0016020///membrane+++GO:0016021///integral component of membrane	GO:0000166///nucleotide binding+++GO:0005524///ATP binding+++GO:0008559///xenobiotic transmembrane transporting ATPase activity+++GO:0042626///ATPase activity, coupled to transmembrane movement of substances	GO:0042908///xenobiotic transport+++GO:0055085///transmembrane transport+++GO:1990170///stress response to cadmium ion
(3) Detoxification	179969	slc-25A29	SLC (SoLute Carrier) homolog	1.00576	0.0105404	0.00201356	2	0		31	60	1.25	2.51	1.04	2.17	IPR018108///Mitochondrial substrate/solute carrier+++IPR023395///Mitochondrial carrier domain superfamily	GO:0016020///membrane+++GO:0016021///integral component of membrane	GO:0015227///acyl carnitine transmembrane transporter activity	GO:0006844///acyl carnitine transport+++GO:0006865///amino acid transport+++GO:1902616///acyl carnitine transmembrane transport
(3) Detoxification	184995	ttm-2	Protein ttm-2	1.57658	2.97051e-38	4.7021e-40	0	0		166	497	10.36	30.9	8.57	26.64	IPR011021///Arrestin-like, N-terminal+++IPR014752///Arrestin-like, C-terminal+++IPR014756///Immunoglobulin E-set	GO:0005737///cytoplasm		GO:0015031///protein transport+++GO:0093002///response to nematicide
(3) Detoxification	183462	ugt-15	UDP-glucuronosyltransferase	-1.37126	0.00645442	0.00113746	0	1		39	15	1.19	0.46	0.99	0.4	IPR002213///UDP-glucuronosyl/UDP-glucosyltransferase+++IPR035595///UDP-glycosyltransferase family, conserved site	GO:0016020///membrane+++GO:0016021///integral component of membrane+++GO:0043231///intracellular membrane-bounded organelle	GO:0008194///UDP-glycosyltransferase activity+++GO:0015020///glucuronosyltransferase activity+++GO:0016740///transferase activity+++GO:0016757///transferase activity, transferring glycosyl groups
(3) Detoxification	177380	ugt-24	UDP-glucuronosyltransferase	1.07449	2.20986e-24	5.52764e-26	0	0		271	570	10.38	21.86	8.59	18.85	IPR002213///UDP-glucuronosyl/UDP-glucosyltransferase+++IPR035595///UDP-glycosyltransferase family, conserved site	GO:0016020///membrane+++GO:0016021///integral component of membrane+++GO:0043231///intracellular membrane-bounded organelle	GO:0008194///UDP-glycosyltransferase activity+++GO:0015020///glucuronosyltransferase activity+++GO:0016740///transferase activity+++GO:0016757///transferase activity, transferring glycosyl groups
(3) Detoxification	172085	ugt-26	UDP-glucuronosyltransferase	1.54615	6.3373e-43	8.97014e-45	0	0	Nhan et al., 2019. PNAS. 116(44): 22322-22330.	197	576	6.53	19.07	5.4	16.44	IPR002213///UDP-glucuronosyl/UDP-glucosyltransferase+++IPR035595///UDP-glycosyltransferase family, conserved site	GO:0016020///membrane+++GO:0016021///integral component of membrane+++GO:0043231///intracellular membrane-bounded organelle	GO:0008194///UDP-glycosyltransferase activity+++GO:0015020///glucuronosyltransferase activity+++GO:0016740///transferase activity+++GO:0016757///transferase activity, transferring glycosyl groups
(3) Detoxification	178581	ugt-29	Glucuronosyltransferase	1.23732	2.02098e-75	1.48489e-77	1	2		608	1429	17.31	40.81	14.32	35.18	IPR002213///UDP-glucuronosyl/UDP-glucosyltransferase+++IPR035595///UDP-glycosyltransferase family, conserved site	GO:0016020///membrane+++GO:0016021///integral component of membrane+++GO:0043231///intracellular membrane-bounded organelle	GO:0008194///UDP-glycosyltransferase activity+++GO:0015020///glucuronosyltransferase activity+++GO:0016740///transferase activity+++GO:0016757///transferase activity, transferring glycosyl groups
(3) Detoxification	189771	ugt-31	Glucuronosyltransferase	1.64572	5.98474e-51	7.01614e-53	1	0	Keshet et al., 2017. Mol Genet Genomics, 292:1341-1361; Oliveira et al., 2009. Aging Cell, 8: 524-541; Glover-Cutter et al., 2013. PLoS Genetics, 9 (9): e1003701.	201	628	7.44	23.28	6.16	20.07	IPR002213///UDP-glucuronosyl/UDP-glucosyltransferase	GO:0016020///membrane+++GO:0016021///integral component of membrane+++GO:0043231///intracellular membrane-bounded organelle	GO:0008194///UDP-glycosyltransferase activity+++GO:0015020///glucuronosyltransferase activity+++GO:0016740///transferase activity+++GO:0016757///transferase activity, transferring glycosyl groups
(3) Detoxification	184266	ugt-36	Glucuronosyltransferase	-2.15754	0.000589199	7.84962e-05	1	0		31	7	1.16	0.26	0.96	0.23	IPR002213///UDP-glucuronosyl/UDP-glucosyltransferase	GO:0016020///membrane+++GO:0016021///integral component of membrane+++GO:0043231///intracellular membrane-bounded organelle	GO:0008194///UDP-glycosyltransferase activity+++GO:0015020///glucuronosyltransferase activity+++GO:0016740///transferase activity+++GO:0016757///transferase activity, transferring glycosyl groups
(3) Detoxification	179754	ugt-4	UDP-glucuronosyltransferase	-1.54152	4.856e-25	1.18055e-26	1	0	Ewald et al., 2015. Nature, 519(7541): 97-101.	347	119	12.43	4.27	10.28	3.68	IPR002213///UDP-glucuronosyl/UDP-glucosyltransferase+++IPR035595///UDP-glycosyltransferase family, conserved site	GO:0016020///membrane+++GO:0016021///integral component of membrane+++GO:0043231///intracellular membrane-bounded organelle	GO:0008194///UDP-glycosyltransferase activity+++GO:0015020///glucuronosyltransferase activity+++GO:0016740///transferase activity+++GO:0016757///transferase activity, transferring glycosyl groups
(3) Detoxification	188072	ugt-55	Putative UDP-glucuronosyltransferase ugt-55	3.04731	3.35615e-06	2.92462e-07	0	0		4.22	34.56	0.15	1.24	0.13	1.07	IPR002213///UDP-glucuronosyl/UDP-glucosyltransferase+++IPR035595///UDP-glycosyltransferase family, conserved site	GO:0016020///membrane+++GO:0016021///integral component of membrane+++GO:0043231///intracellular membrane-bounded organelle	GO:0008194///UDP-glycosyltransferase activity+++GO:0015020///glucuronosyltransferase activity+++GO:0016740///transferase activity+++GO:0016757///transferase activity, transferring glycosyl groups
(3) Detoxification; (4) Stress response (Oxidative stress)	185514	F40C5.1	Uncharacterized protein	6.52356	0.0323154	0.00754374	0	0		0	7	0	0.92	0	0.79	IPR005331///Sulfotransferase+++IPR007669///Carbohydrate sulfotransferase Chst-1	GO:0016020///membrane+++GO:0016021///integral component of membrane	GO:0008146///sulfotransferase activity+++GO:0047756///chondroitin 4-sulfotransferase activity	GO:0030206///chondroitin sulfate biosynthetic process+++GO:1902884///positive regulation of response to oxidative stress
(3) Detoxification; (4) Stress response (Oxidative stress)	186035	F49D11.6	Uncharacterized protein	-1.75743	0.0280085	0.00634164	0	0		20	6	1.42	0.42	1.18	0.37	IPR005331///Sulfotransferase+++IPR007669///Carbohydrate sulfotransferase Chst-1	GO:0016020///membrane+++GO:0016021///integral component of membrane	GO:0008146///sulfotransferase activity+++GO:0047756///chondroitin 4-sulfotransferase activity	GO:0030206///chondroitin sulfate biosynthetic process+++GO:1902884///positive regulation of response to oxidative stress
(3) Detoxification; (4) Stress response (Oxidative stress)	187249	K10B4.1	Uncharacterized protein	2.66297	0.0187627	0.00396236	0	0		2	13	0.03	0.19	0.02	0.16	IPR010255///Haem peroxidase superfamily+++IPR019791///Haem peroxidase, animal-type+++IPR037120///Haem peroxidase domain superfamily, animal type		GO:0004601///peroxidase activity+++GO:0020037///heme binding	GO:0006979///response to oxidative stress+++GO:0098869///cellular oxidant detoxification
(3) Detoxification; (4) Stress response (Oxidative stress)	177558	C46A5.4	Uncharacterized protein	-1.29768	3.67461e-06	3.22198e-07	1	0		102	41	1.18	0.48	0.98	0.41	IPR010255///Haem peroxidase superfamily+++IPR019791///Haem peroxidase, animal-type+++IPR037120///Haem peroxidase domain superfamily, animal type		GO:0004601///peroxidase activity+++GO:0020037///heme binding	GO:0006979///response to oxidative stress+++GO:0098869///cellular oxidant detoxification
(3) Detoxification; (6) Oxidoreductase	178739	dhs-15	DeHydrogenases, Short chain	-1.02385	0.00126449	0.000182261	0	0		83	41	6.1	3	5.05	2.58	IPR002347///Short-chain dehydrogenase/reductase SDR+++IPR020904///Short-chain dehydrogenase/reductase, conserved site+++IPR036291///NAD(P)-binding domain superfamily		GO:0016491///oxidoreductase activity
(3) Detoxification; (6) Oxidoreductase	177958	fmo-2	Dimethylaniline monooxygenase [N-oxide-forming]	1.97375	2.59863e-76	1.88123e-78	0	1	Nhan et al., 2019. PNAS, 116(44): 22322-22330.	187	734	7.07	27.77	5.84	23.94	IPR000960///Flavin monooxygenase FMO+++IPR002257///Flavin monooxygenase (FMO) 5+++IPR020946///Flavin monooxygenase-like+++IPR036188///FAD/NAD(P)-binding domain superfamily	GO:0005737///cytoplasm+++GO:0005783///endoplasmic reticulum+++GO:0005789///endoplasmic reticulum membrane+++GO:0016020///membrane+++GO:0016021///integral component of membrane+++GO:0043231///intracellular membrane-bounded organelle	GO:0004497///monooxygenase activity+++GO:0004499///N,N-dimethylaniline monooxygenase activity+++GO:0016174///NAD(P)H oxidase activity+++GO:0016491///oxidoreductase activity+++GO:0050660///flavin adenine dinucleotide binding+++GO:0050661///NADP binding
(3) Detoxification; (6) Oxidoreductase	185097	selt-1.2	Thioredoxin reductase-like selenoprotein T homolog selt-1.2	-1.89862	0.0126837	0.00249974	0	0		22	6	2.61	0.7	2.16	0.61	IPR011893///Selenoprotein, Rdx-type+++IPR019389///Selenoprotein T+++IPR036249///Thioredoxin-like superfamily	GO:0005737///cytoplasm+++GO:0005789///endoplasmic reticulum membrane+++GO:0030424///axon+++GO:0030425///dendrite+++GO:0042995///cell projection+++GO:0043204///perikaryon	GO:0004791///thioredoxin-disulfide reductase activity+++GO:0016491///oxidoreductase activity	GO:0045454///cell redox homeostasis+++GO:0098869///cellular oxidant detoxification
(3) Detoxification; (7) Oxidoreductase	180038	dhs-23	DeHydrogenases, Short chain	2.29278	0.0196268	0.00417348	0	1	Mark et al., 2016. Cell Reports, 17: 1227-1237; Oliveira et al., 2009. Aging Cell, 8: 524-541; Rizki et al., 2012. Aging Cell, 11: 717-721; Nhan et al., 2019. PNAS 116(44): 22322-22330.	3	15	0.2	0.98	0.16	0.85	IPR002347///Short-chain dehydrogenase/reductase SDR+++IPR020904///Short-chain dehydrogenase/reductase, conserved site+++IPR036291///NAD(P)-binding domain superfamily		GO:0016491///oxidoreductase activity
(4) Stress response (Oxidative stress)	179329	haao-1	3-hydroxyanthranilate 3,4-dioxygenase	1.2078	1.41825e-07	1.0543e-08	0	0		60	139	3.55	8.2	2.94	7.07	IPR010329///3-hydroxyanthranilic acid dioxygenase+++IPR011051///RmlC-like cupin domain superfamily+++IPR014710///RmlC-like jelly roll fold+++IPR016700///3-hydroxyanthranilate 3, 4-dioxygenase, metazoan	GO:0005737///cytoplasm	GO:0000334///3-hydroxyanthranilate 3,4-dioxygenase activity+++GO:0005506///iron ion binding+++GO:0008198///ferrous iron binding+++GO:0016491///oxidoreductase activity+++GO:0046872///metal ion binding+++GO:0051213///dioxygenase activity	GO:0006569///tryptophan catabolic process+++GO:0009435///NAD biosynthetic process+++GO:0019363///pyridine nucleotide biosynthetic process+++GO:0019805///quinolinate biosynthetic process+++GO:0034354///'de novo' NAD biosynthetic process from tryptophan+++GO:0043420///anthranilate metabolic process+++GO:0046874///quinolinate metabolic process
(4) Stress response (DNA damage)	186765	parg-2	Poly(ADP-ribose) glycohydrolase 2	1.18254	3.37085e-21	9.97962e-23	0	0		187	424	6.45	14.64	5.33	12.62	IPR007724///Poly(ADP-ribose) glycohydrolase	GO:0005634///nucleus+++GO:0005737///cytoplasm	GO:0004649///poly(ADP-ribose) glycohydrolase activity+++GO:0016787///hydrolase activity	GO:0005975///carbohydrate metabolic process+++GO:0006282///regulation of DNA repair+++GO:0006974///cellular response to DNA damage stimulus+++GO:0009225///nucleotide-sugar metabolic process+++GO:0010332///response to gamma radiation+++GO:0031056///regulation of histone modification+++GO:1990966///ATP generation from poly-ADP-D-ribose
(4) Stress response (Gamma radiation)	191473	ZK970.7	DUF148 domain-containing protein	2.1922	3.99217e-40	5.9311e-42	0	0		70	329	13.21	60.37	10.92	52.05	IPR003677///SXP/RAL-2 family protein Ani s 5-like, cation-binding domain			GO:0010332///response to gamma radiation
(4) Stress response (Heat)	184214	F08H9.3	SHSP domain-containing protein	-1.04857	1.03383e-14	4.22802e-16	0	0	Park et al., 2009. Aging Cell, 8: 258-269.	373	181	23.56	11.39	19.49	9.82	IPR001436///Alpha crystallin/Small heat shock protein, animal type+++IPR002068///Alpha crystallin/Hsp20 domain+++IPR008978///HSP20-like chaperone
(4) Stress response (Heat)	177777	hsp-12.3	SHSP domain-containing protein	-1.81532	2.05918e-20	6.3522e-22	1	0		228	66	31.78	9.03	26.29	7.78	IPR001436///Alpha crystallin/Small heat shock protein, animal type+++IPR002068///Alpha crystallin/Hsp20 domain+++IPR008978///HSP20-like chaperone		GO:0031072///heat shock protein binding+++GO:0051082///unfolded protein binding
(4) Stress response (Heat)	177778	hsp-12.6	SHSP domain-containing protein	-1.58529	1.14296e-29	2.39584e-31	1	0	Nhan et al., 2019. PNAS, 116(44): 22322-22330.	403	136	43.84	14.61	36.26	12.59	IPR001436///Alpha crystallin/Small heat shock protein, animal type+++IPR002068///Alpha crystallin/Hsp20 domain+++IPR008978///HSP20-like chaperone	GO:0005737///cytoplasm	GO:0042802///identical protein binding+++GO:0051082///unfolded protein binding
(4) Stress response (Heat)	187114	K07E8.6	CDC37_M domain-containing protein	-1.16278	0.000508003	6.6636e-05	0	1		76	34	4.03	1.8	3.34	1.55	IPR004918///Cdc37+++IPR013874///Cdc37, Hsp90 binding+++IPR038189///Cdc37, Hsp90-binding domain superfamily	GO:0005737///cytoplasm	GO:0031072///heat shock protein binding+++GO:0051082///unfolded protein binding+++GO:0051087///chaperone binding	GO:0006457///protein folding+++GO:0050821///protein stabilization
(4) Stress response (Heat)	179899	mtl-2	Metallothionein-2	-1.24328	3.43295e-16	1.30938e-17	0	0	Nhan et al., 2019. PNAS, 116(44): 22322-22330.	364	167	299.66	126.58	247.89	109.12	IPR000853///Metallothionein, family 6, nematoda		GO:0008270///zinc ion binding+++GO:0046870///cadmium ion binding+++GO:0046872///metal ion binding	GO:0009408///response to heat+++GO:0046686///response to cadmium ion
(4) Stress response (Osmotic stress)	180205	hmit-1.1	Proton myo-inositol cotransporter hmit-1.1	1.01409	3.0032e-22	8.29084e-24	0	0	Rizki et al., 2012. Aging Cell, 11: 717-721.	284	572	8.15	16.46	6.74	14.19	IPR003663///Sugar/inositol transporter+++IPR005828///Major facilitator, sugar transporter-like+++IPR005829///Sugar transporter, conserved site+++IPR020846///Major facilitator superfamily domain+++IPR036259///MFS transporter superfamily	GO:0005886///plasma membrane+++GO:0016020///membrane+++GO:0016021///integral component of membrane+++GO:0016324///apical plasma membrane	GO:0005366///myo-inositol:proton symporter activity+++GO:0022857///transmembrane transporter activity	GO:0015798///myo-inositol transport+++GO:0055085///transmembrane transport
(4) Stress response (Osmotic stress)	180206	hmit-1.2	Proton myo-inositol cotransporter hmit-1.2	1.76238	3.23296e-43	4.48876e-45	0	0		143	484	3.77	12.79	3.11	11.03	IPR003663///Sugar/inositol transporter+++IPR005828///Major facilitator, sugar transporter-like+++IPR005829///Sugar transporter, conserved site+++IPR020846///Major facilitator superfamily domain+++IPR036259///MFS transporter superfamily	GO:0005886///plasma membrane+++GO:0009925///basal plasma membrane+++GO:0016020///membrane+++GO:0016021///integral component of membrane+++GO:0016324///apical plasma membrane+++GO:0043204///perikaryon	GO:0005366///myo-inositol:proton symporter activity+++GO:0022857///transmembrane transporter activity	GO:0015798///myo-inositol transport+++GO:0055085///transmembrane transport
(4) Stress response (Osmotic stress)	187684	osm-8	Osmotic avoidance abnormal protein 8	-1.59401	0.0139333	0.00279344	0	1		27	9	1.6	0.53	1.32	0.46		GO:0005576///extracellular region+++GO:0005615///extracellular space		GO:0006970///response to osmotic stress
(4) Stress response (Oxygen)	180004	cng-1	Cyclic nucleotide-binding domain-containing protein	1.00117	9.38487e-21	2.83422e-22	0	2		274	546	6.17	12.35	5.1	10.65	IPR000595///Cyclic nucleotide-binding domain+++IPR014710///RmlC-like jelly roll fold+++IPR018488///Cyclic nucleotide-binding, conserved site+++IPR018490///Cyclic nucleotide-binding-like	GO:0016020///membrane+++GO:0016021///integral component of membrane+++GO:0043025///neuronal cell body	GO:0005222///intracellular cAMP-activated cation channel activity+++GO:0005223///intracellular cGMP-activated cation channel activity+++GO:0030553///cGMP binding	GO:0007606///sensory perception of chemical stimulus+++GO:0010754///negative regulation of cGMP-mediated signaling+++GO:0034220///ion transmembrane transport+++GO:0050893///sensory processing+++GO:0070482///response to oxygen levels+++GO:0098655///cation transmembrane transport
(4) Stress response (Toxin; Bacterium; UPRER)	181198	lec-8	putative galaptin lec-8	1.42361	0	0	0	1	Nhan et al., 2019. PNAS, 116(44): 22322-22330.	1997	5386	142.77	382.99	118.11	330.19	IPR001079///Galectin, carbohydrate recognition domain+++IPR013320///Concanavalin A-like lectin/glucanase domain superfamily+++IPR044156///Galectin-like	GO:0031410///cytoplasmic vesicle	GO:0030246///carbohydrate binding+++GO:0051861///glycolipid binding	GO:0009636///response to toxic substance+++GO:0030968///endoplasmic reticulum unfolded protein response+++GO:0036498///IRE1-mediated unfolded protein response+++GO:0050830///defense response to Gram-positive bacterium
(4) Stress response (UPR)	179511	F32D8.7	BPTI/Kunitz inhibitor domain-containing protein	-1.17991	0.000322654	4.01444e-05	0	1		76	33	2.9	1.28	2.4	1.1	IPR002223///Pancreatic trypsin inhibitor Kunitz domain+++IPR036880///Pancreatic trypsin inhibitor Kunitz domain superfamily	GO:0016020///membrane+++GO:0016021///integral component of membrane	GO:0004867///serine-type endopeptidase inhibitor activity	GO:0010951///negative regulation of endopeptidase activity+++GO:0036499///PERK-mediated unfolded protein response
(4) Stress response (UPR)	189606	tor-2	Torsin	-5.20945	0.0342103	0.0080896	0	0		7	0	0.37	0	0.31	0	IPR001270///ClpA/B family+++IPR010448///Torsin+++IPR017378///Torsin 1/2+++IPR027417///P-loop containing nucleoside triphosphate hydrolase+++IPR030553///Torsin-like protein	GO:0005635///nuclear envelope+++GO:0005783///endoplasmic reticulum+++GO:0005788///endoplasmic reticulum lumen	GO:0000166///nucleotide binding+++GO:0005524///ATP binding+++GO:0016887///ATPase activity	GO:0010629///negative regulation of gene expression+++GO:0043523///regulation of neuron apoptotic process+++GO:0051085///chaperone cofactor-dependent protein refolding+++GO:0071218///cellular response to misfolded protein
(4) Stress response (UPRER)	174464	abu-14	Activated in blocked unfolded protein response	-1.27543	7.62038e-32	1.47797e-33	0	0		593	245	26.41	10.91	21.85	9.41				GO:0060465///pharynx development
(4) Stress response (UPRER)	185248	abu-10	Activated in blocked unfolded protein response	-1.58117	8.65309e-06	7.95654e-07	0	0	Ewald et al., 2015. Nature, 519(7541): 97-101.	72	24	3.8	1.27	3.15	1.09	IPR009475///Protein of unknown function DUF1096		GO:0005515///protein binding	GO:0030968///endoplasmic reticulum unfolded protein response
(4) Stress response (UPRER)	173404	abu-11	Activated in blocked unfolded protein response	-1.20079	7.28126e-07	5.8494e-08	0	1	Glover-Cutter et al., 2013. PLoS Genetics, 9 (9): e1003701.	133	58	6.85	2.98	5.67	2.57			GO:0005515///protein binding	GO:0030968///endoplasmic reticulum unfolded protein response
(4) Stress response (UPRER)	178904	abu-8	Activated in blocked unfolded protein response	-1.30051	1.81446e-09	1.09397e-10	1	1	Ewald et al., 2015. Nature, 519(7541): 97-101; Glover-Cutter et al., 2013. PLoS Genetics, 9 (9): e1003701.	165	67.01	7.02	2.85	5.81	2.46				GO:0030968///endoplasmic reticulum unfolded protein response+++GO:0060465///pharynx development
(4) Stress response (UPRER)	180525	F53B1.4	NAD(P)-bd_dom domain-containing protein	-1.66207	4.03418e-19	1.32729e-20	0	0		237	75	10.76	3.4	8.9	2.94	IPR005888///dTDP-glucose 4,6-dehydratase+++IPR016040///NAD(P)-binding domain+++IPR036291///NAD(P)-binding domain superfamily		GO:0008460///dTDP-glucose 4,6-dehydratase activity	GO:0009225///nucleotide-sugar metabolic process+++GO:0030968///endoplasmic reticulum unfolded protein response+++GO:0036498///IRE1-mediated unfolded protein response
(4) Stress response (UPRER)	178294	pqn-74	Chitin-binding type-2 domain-containing protein	-1.03823	3.65452e-19	1.19843e-20	0	0	Ewald et al., 2015. Nature, 519(7541): 97-101.	493	240	21.03	10.24	17.4	8.83	IPR002557///Chitin binding domain+++IPR036508///Chitin binding domain superfamily	GO:0005576///extracellular region	GO:0008061///chitin binding	GO:0030968///endoplasmic reticulum unfolded protein response
(4) Stress response (UPRER)	177633	D2096.6	Uncharacterized protein	-1.08213	0.000154121	1.79766e-05	0	0	Ewald et al., 2015. Nature, 519(7541): 97-101.	102	49	12.83	6.06	10.61	5.23	IPR035231///Protein of unknown function DUF5346			GO:0030968///endoplasmic reticulum unfolded protein response
(4) Stress response (UPRER); (5) Cuticle/cuticle collagen	176988	col-109	Col_cuticle_N domain-containing protein	-1.2467	6.16381e-09	3.89942e-10	0	0	Steinbaugh et al., 2015. eLife, 4: e07836.	166	70	8.78	3.7	7.27	3.19	IPR002486///Nematode cuticle collagen, N-terminal+++IPR008160///Collagen triple helix repeat	GO:0016020///membrane+++GO:0016021///integral component of membrane	GO:0042302///structural constituent of cuticle	GO:0030968///endoplasmic reticulum unfolded protein response+++GO:0036498///IRE1-mediated unfolded protein response
(5) Cuticle/cuticle collagen	174653	bli-1	Cuticle collagen bli-1	3.08746	0.0452808	0.0112578	1	2		1	9	0.02	0.17	0.02	0.15	IPR002486///Nematode cuticle collagen, N-terminal+++IPR008160///Collagen triple helix repeat	GO:0005581///collagen trimer+++GO:0005615///extracellular space+++GO:0031012///extracellular matrix+++GO:0060109///medial layer of collagen and cuticulin-based cuticle extracellular matrix	GO:0005201///extracellular matrix structural constituent+++GO:0042302///structural constituent of cuticle+++GO:0042329///structural constituent of collagen and cuticulin-based cuticle	GO:0030198///extracellular matrix organization+++GO:0040002///collagen and cuticulin-based cuticle development+++GO:0042338///cuticle development involved in collagen and cuticulin-based cuticle molting cycle
(5) Cuticle/cuticle collagen	179298	col-10	Cuticle collagen 10	-1.90596	4.55175e-73	3.51648e-75	0	0	Ewald et al., 2015. Nature, 519(7541): 97-101.	753.67	200.59	23.16	6.18	19.16	5.33	IPR002486///Nematode cuticle collagen, N-terminal	GO:0005575///cellular_component+++GO:0005581///collagen trimer	GO:0003674///molecular_function+++GO:0042302///structural constituent of cuticle	GO:0002164///larval development
(5) Cuticle/cuticle collagen	176854	col-101	Col_cuticle_N domain-containing protein	1.39913	2.44661e-59	2.35276e-61	1	0	Nhan et al., 2019. PNAS, 116(44): 22322-22330.	430	1050	26.78	70.63	22.15	60.9	IPR002486///Nematode cuticle collagen, N-terminal+++IPR008160///Collagen triple helix repeat	GO:0016020///membrane+++GO:0016021///integral component of membrane	GO:0042302///structural constituent of cuticle
(5) Cuticle/cuticle collagen	182802	col-102	Col_cuticle_N domain-containing protein	-4.49825	5.19242e-06	4.65382e-07	1	0		25	1	1.13	0.05	0.93	0.04	IPR002486///Nematode cuticle collagen, N-terminal+++IPR008160///Collagen triple helix repeat	GO:0016020///membrane+++GO:0016021///integral component of membrane	GO:0042302///structural constituent of cuticle
(5) Cuticle/cuticle collagen	176947	col-104	Col_cuticle_N domain-containing protein	-1.64159	5.07665e-13	2.31754e-14	0	1		164	53	13.51	4.33	11.17	3.73	IPR002486///Nematode cuticle collagen, N-terminal+++IPR008160///Collagen triple helix repeat	GO:0016020///membrane+++GO:0016021///integral component of membrane	GO:0042302///structural constituent of cuticle
(5) Cuticle/cuticle collagen	176961	col-107	Col_cuticle_N domain-containing protein	-1.52811	1.05174e-33	1.8921e-35	1	0		481	168	38.56	13.37	31.9	11.53	IPR002486///Nematode cuticle collagen, N-terminal+++IPR008160///Collagen triple helix repeat	GO:0016020///membrane+++GO:0016021///integral component of membrane	GO:0042302///structural constituent of cuticle
(5) Cuticle/cuticle collagen	189843	col-115	Collagen	-1.16439	0.023019	0.00504652	0	0	Ewald et al., 2015. Nature, 519(7541): 97-101.	38	17	1.95	0.87	1.61	0.75	IPR008160///Collagen triple helix repeat	GO:0005581///collagen trimer+++GO:0005615///extracellular space+++GO:0016020///membrane+++GO:0016021///integral component of membrane+++GO:0031012///extracellular matrix	GO:0005201///extracellular matrix structural constituent	GO:0030198///extracellular matrix organization
(5) Cuticle/cuticle collagen	177694	col-117	Col_cuticle_N domain-containing protein	-1.42031	9.73948e-36	1.66797e-37	0	0		566.28	212.91	42.93	16.04	35.51	13.83	IPR002486///Nematode cuticle collagen, N-terminal+++IPR008160///Collagen triple helix repeat	GO:0005581///collagen trimer+++GO:0016020///membrane+++GO:0016021///integral component of membrane	GO:0042302///structural constituent of cuticle
(5) Cuticle/cuticle collagen	179453	col-12	Cuticle collagen 12	-2.23078	1.27763e-18	4.32778e-20	0	1	Ewald et al., 2015. Nature, 519(7541): 97-101.	155.22	33.05	4.6	0.98	3.81	0.85	IPR002486///Nematode cuticle collagen, N-terminal+++IPR008160///Collagen triple helix repeat	GO:0005581///collagen trimer	GO:0042302///structural constituent of cuticle
(5) Cuticle/cuticle collagen	178029	col-125	Col_cuticle_N domain-containing protein	-1.87474	1.99096e-28	4.34548e-30	0	0	Ewald et al., 2015. Nature, 519(7541): 97-101.	300.56	82.14	17.97	4.9	14.87	4.22	IPR002486///Nematode cuticle collagen, N-terminal+++IPR008160///Collagen triple helix repeat	GO:0016020///membrane+++GO:0016021///integral component of membrane	GO:0042302///structural constituent of cuticle
(5) Cuticle/cuticle collagen	178193	col-130	Col_cuticle_N domain-containing protein	-1.03519	0.000142586	1.65388e-05	0	0	Ewald et al., 2015. Nature, 519(7541): 97-101.	108	53	8.3	4.05	6.86	3.49	IPR002486///Nematode cuticle collagen, N-terminal+++IPR008160///Collagen triple helix repeat	GO:0016020///membrane+++GO:0016021///integral component of membrane	GO:0042302///structural constituent of cuticle
(5) Cuticle/cuticle collagen	178254	col-131	Collagen	-1.39323	0.0347972	0.00825094	0	0		26	10	1.97	0.75	1.63	0.65	IPR008160///Collagen triple helix repeat	GO:0005581///collagen trimer+++GO:0016020///membrane+++GO:0016021///integral component of membrane
(5) Cuticle/cuticle collagen	179296	col-144	Col_cuticle_N domain-containing protein	-1.83774	4.54677e-55	4.86364e-57	1	0	Ewald et al., 2015. Nature, 519(7541): 97-101.	596.19	166.3	19.91	5.57	16.47	4.8	IPR002486///Nematode cuticle collagen, N-terminal		GO:0042302///structural constituent of cuticle
(5) Cuticle/cuticle collagen	179297	col-145	Putative cuticle collagen 145	-2.48187	0.00220029	0.000338068	1	0	Ewald et al., 2015. Nature, 519(7541): 97-101.	22	4	1.62	0.29	1.34	0.25	IPR002486///Nematode cuticle collagen, N-terminal	GO:0005575///cellular_component+++GO:0005581///collagen trimer	GO:0003674///molecular_function+++GO:0042302///structural constituent of cuticle	GO:0008150///biological_process
(5) Cuticle/cuticle collagen	188178	col-146	Col_cuticle_N domain-containing protein	-1.44478	0.0154875	0.00316192	1	0	Ewald et al., 2015. Nature, 519(7541): 97-101.	30.66	11.38	2.45	0.9	2.03	0.78	IPR002486///Nematode cuticle collagen, N-terminal+++IPR008160///Collagen triple helix repeat	GO:0016020///membrane+++GO:0016021///integral component of membrane	GO:0042302///structural constituent of cuticle
(5) Cuticle/cuticle collagen	179351	col-147	Col_cuticle_N domain-containing protein	-1.15741	2.7056e-05	2.70268e-06	0	0		105.34	47.62	8.61	3.86	7.12	3.33	IPR002486///Nematode cuticle collagen, N-terminal+++IPR008160///Collagen triple helix repeat	GO:0016020///membrane+++GO:0016021///integral component of membrane	GO:0042302///structural constituent of cuticle
(5) Cuticle/cuticle collagen	179619	col-158	Col_cuticle_N domain-containing protein	-1.50789	1.72658e-06	1.44581e-07	0	0	Nhan et al., 2019. PNAS, 116(44): 22322-22330.	88	31	4.92	1.73	4.07	1.49	IPR002486///Nematode cuticle collagen, N-terminal+++IPR008160///Collagen triple helix repeat	GO:0060102///collagen and cuticulin-based cuticle extracellular matrix	GO:0042302///structural constituent of cuticle+++GO:0042329///structural constituent of collagen and cuticulin-based cuticle
(5) Cuticle/cuticle collagen	180710	col-165	Col_cuticle_N domain-containing protein	-2.08351	2.08218e-85	1.34987e-87	0	0	Ewald et al., 2015. Nature, 519(7541): 97-101; Nhan, et al., 2019. PNAS, 116(44): 22322-22330.	789	187	51.03	12.04	42.21	10.38	IPR002486///Nematode cuticle collagen, N-terminal+++IPR008160///Collagen triple helix repeat	GO:0016020///membrane+++GO:0016021///integral component of membrane	GO:0042302///structural constituent of cuticle
(5) Cuticle/cuticle collagen	180907	col-167	Col_cuticle_N domain-containing protein	-1.50044	5.12824e-20	1.62076e-21	0	1	Ewald et al., 2015. Nature, 519(7541): 97-101.	290.79	103.64	24.53	8.67	20.3	7.48	IPR002486///Nematode cuticle collagen, N-terminal+++IPR008160///Collagen triple helix repeat	GO:0016020///membrane+++GO:0016021///integral component of membrane	GO:0042302///structural constituent of cuticle
(5) Cuticle/cuticle collagen	180908	col-168	Col_cuticle_N domain-containing protein	-1.40024	0.00246304	0.000383628	0	0	Steinbaugh et al., 2015. eLife, 4: e07836; Ewald et al., 2015. Nature, 519(7541): 97-101.	45.94	17.53	3.88	1.47	3.21	1.26	IPR002486///Nematode cuticle collagen, N-terminal+++IPR008160///Collagen triple helix repeat	GO:0016020///membrane+++GO:0016021///integral component of membrane	GO:0042302///structural constituent of cuticle
(5) Cuticle/cuticle collagen	180909	col-169	Col_cuticle_N domain-containing protein	-1.17374	0.0145614	0.00294454	0	0	Ewald et al., 2015. Nature, 519(7541): 97-101.	44.64	20	3.79	1.68	3.13	1.45	IPR002486///Nematode cuticle collagen, N-terminal+++IPR008160///Collagen triple helix repeat	GO:0016020///membrane+++GO:0016021///integral component of membrane	GO:0042302///structural constituent of cuticle
(5) Cuticle/cuticle collagen	3565052	col-185	Col_cuticle_N domain-containing protein	-7.14975	1.11235e-05	1.04504e-06	0	0		20	0	1.42	0	1.17	0	IPR002486///Nematode cuticle collagen, N-terminal+++IPR008160///Collagen triple helix repeat	GO:0016020///membrane+++GO:0016021///integral component of membrane	GO:0042302///structural constituent of cuticle
(5) Cuticle/cuticle collagen	177872	col-2	Cuticle collagen 2	-2.26411	6.88455e-13	3.1875e-14	1	0		105	22	8.07	1.68	6.67	1.45	IPR002486///Nematode cuticle collagen, N-terminal	GO:0005581///collagen trimer	GO:0042302///structural constituent of cuticle
(5) Cuticle/cuticle collagen	177695	col-3	Col_cuticle_N domain-containing protein	-1.87803	1.87699e-60	1.78471e-62	0	0		639.16	174.95	47.27	12.86	39.1	11.09	IPR002486///Nematode cuticle collagen, N-terminal+++IPR008160///Collagen triple helix repeat	GO:0005581///collagen trimer+++GO:0016020///membrane+++GO:0016021///integral component of membrane	GO:0042302///structural constituent of cuticle
(5) Cuticle/cuticle collagen	177191	col-33	Col_cuticle_N domain-containing protein	-2.36257	0.0216334	0.00469016	0	0		15	3	1.08	0.21	0.89	0.19	IPR002486///Nematode cuticle collagen, N-terminal+++IPR008160///Collagen triple helix repeat	GO:0016020///membrane+++GO:0016021///integral component of membrane	GO:0042302///structural constituent of cuticle
(5) Cuticle/cuticle collagen	174178	col-36	Cuticle collagen 36	-4.16742	1.63755e-23	4.23764e-25	0	1		107	6	5.75	0.32	4.76	0.28	IPR002486///Nematode cuticle collagen, N-terminal+++IPR008160///Collagen triple helix repeat	GO:0005581///collagen trimer	GO:0042302///structural constituent of cuticle
(5) Cuticle/cuticle collagen	179668	col-37	Col_cuticle_N domain-containing protein	-5.77007	1.73331e-13	7.65992e-15	0	0		52	1	3.82	0.07	3.16	0.06	IPR002486///Nematode cuticle collagen, N-terminal+++IPR008160///Collagen triple helix repeat		GO:0042302///structural constituent of cuticle
(5) Cuticle/cuticle collagen	174651	col-39	Cuticle collagen 39	-2.16204	1.72778e-24	4.29378e-26	0	0		214	48	14.59	3.26	12.07	2.81	IPR002486///Nematode cuticle collagen, N-terminal+++IPR008160///Collagen triple helix repeat	GO:0005581///collagen trimer	GO:0042302///structural constituent of cuticle
(5) Cuticle/cuticle collagen	173495	col-40	Cuticle collagen 40	-1.99205	3.10032e-11	1.61632e-12	1	1		107	27	7.24	1.82	5.99	1.57	IPR002486///Nematode cuticle collagen, N-terminal+++IPR008160///Collagen triple helix repeat	GO:0005576///extracellular region+++GO:0005581///collagen trimer	GO:0042302///structural constituent of cuticle	GO:0040002///collagen and cuticulin-based cuticle development
(5) Cuticle/cuticle collagen	179187	col-43	Col_cuticle_N domain-containing protein	-3.85415	6.71307e-18	2.35012e-19	0	0		86	6	5.64	0.39	4.67	0.34	IPR002486///Nematode cuticle collagen, N-terminal+++IPR008160///Collagen triple helix repeat	GO:0005581///collagen trimer+++GO:0016020///membrane+++GO:0016021///integral component of membrane	GO:0042302///structural constituent of cuticle
(5) Cuticle/cuticle collagen	189052	col-51	Col_cuticle_N domain-containing protein	-5.20945	9.92022e-09	6.44198e-10	0	0		35	1	1.85	0.05	1.53	0.05	IPR002486///Nematode cuticle collagen, N-terminal	GO:0016020///membrane+++GO:0016021///integral component of membrane	GO:0042302///structural constituent of cuticle
(5) Cuticle/cuticle collagen	185226	col-54	Col_cuticle_N domain-containing protein	-1.44931	0.0249479	0.0055341	0	0		27	10	2.13	0.78	1.76	0.68	IPR002486///Nematode cuticle collagen, N-terminal	GO:0016020///membrane+++GO:0016021///integral component of membrane	GO:0042302///structural constituent of cuticle
(5) Cuticle/cuticle collagen	187138	col-65	Col_cuticle_N domain-containing protein	-1.98941	1.87998e-38	2.95556e-40	1	1	Steinbaugh et al., 2015. eLife, 4: e07836; Ewald et al., 2015. Nature, 519(7541): 97-101.	376	95	23.07	5.81	19.09	5.01	IPR002486///Nematode cuticle collagen, N-terminal		GO:0042302///structural constituent of cuticle
(5) Cuticle/cuticle collagen	184366	col-73	Col_cuticle_N domain-containing protein	-2.70782	0.0205315	0.00441022	0	0		13	2	0.98	0.15	0.81	0.13	IPR002486///Nematode cuticle collagen, N-terminal+++IPR008160///Collagen triple helix repeat	GO:0016020///membrane+++GO:0016021///integral component of membrane	GO:0042302///structural constituent of cuticle
(5) Cuticle/cuticle collagen	173989	col-74	Col_cuticle_N domain-containing protein	-2.07211	1.47084e-68	1.23166e-70	0	0		635	151	25.23	6	20.87	5.18	IPR002486///Nematode cuticle collagen, N-terminal	GO:0016020///membrane+++GO:0016021///integral component of membrane	GO:0042302///structural constituent of cuticle
(5) Cuticle/cuticle collagen	174336	col-77	Col_cuticle_N domain-containing protein	-2.47032	7.60207e-13	3.52792e-14	0	0		94	17	6.65	1.2	5.5	1.03	IPR002486///Nematode cuticle collagen, N-terminal+++IPR008160///Collagen triple helix repeat	GO:0016020///membrane+++GO:0016021///integral component of membrane	GO:0042302///structural constituent of cuticle
(5) Cuticle/cuticle collagen	174824	col-84	Col_cuticle_N domain-containing protein	-1.14191	0.00148236	0.000217348	1	0		68	31	4.59	2.08	3.8	1.8	IPR002486///Nematode cuticle collagen, N-terminal	GO:0005615///extracellular space+++GO:0031012///extracellular matrix	GO:0005201///extracellular matrix structural constituent+++GO:0042302///structural constituent of cuticle	GO:0030198///extracellular matrix organization
(5) Cuticle/cuticle collagen	259336	col-94	Col_cuticle_N domain-containing protein	-1.05339	1.31539e-10	7.22008e-12	1	0	Park et al., 2009. Aging Cell, 8: 258-269.	257.44	123.42	5.23	2.52	4.32	2.17	IPR002486///Nematode cuticle collagen, N-terminal+++IPR008160///Collagen triple helix repeat	GO:0016020///membrane+++GO:0016021///integral component of membrane	GO:0042302///structural constituent of cuticle
(5) Cuticle/cuticle collagen	174720	cut-1	Cuticlin-1	-1.72247	0.0172505	0.00359268	0	0		23	7	0.99	0.3	0.82	0.26	IPR001507///Zona pellucida domain	GO:0005576///extracellular region+++GO:0005886///plasma membrane+++GO:0016020///membrane+++GO:0016021///integral component of membrane+++GO:0060102///collagen and cuticulin-based cuticle extracellular matrix	GO:0042302///structural constituent of cuticle
(5) Cuticle/cuticle collagen	179823	cut-2	Cuticlin-2	-1.56754	4.64415e-41	6.77428e-43	1	0		565	192	46.09	15.55	38.12	13.4		GO:0005576///extracellular region+++GO:0060106///cortical layer of collagen and cuticulin-based cuticle extracellular matrix	GO:0042302///structural constituent of cuticle
(5) Cuticle/cuticle collagen	174347	cut-3	Cuticlin-3	-1.82061	1.76337e-25	4.1917e-27	0	1		279	79	13.67	3.87	11.31	3.33	IPR001507///Zona pellucida domain	GO:0005886///plasma membrane+++GO:0016020///membrane+++GO:0016021///integral component of membrane	GO:0042302///structural constituent of cuticle
(5) Cuticle/cuticle collagen	178414	dpy-4	Col_cuticle_N domain-containing protein	-2.32193	0.0056721	0.000982122	1	0		20	4	1.45	0.29	1.2	0.25	IPR002486///Nematode cuticle collagen, N-terminal+++IPR008160///Collagen triple helix repeat	GO:0005615///extracellular space+++GO:0016020///membrane+++GO:0016021///integral component of membrane+++GO:0031012///extracellular matrix	GO:0005201///extracellular matrix structural constituent+++GO:0042302///structural constituent of cuticle	GO:0030198///extracellular matrix organization+++GO:0042338///cuticle development involved in collagen and cuticulin-based cuticle molting cycle
(5) Cuticle/cuticle collagen	172197	dpy-5	Cuticle collagen dpy-5	-2.7457	4.09311e-46	5.32922e-48	0	0		306	46	28.17	4.2	23.3	3.62	IPR002486///Nematode cuticle collagen, N-terminal	GO:0005581///collagen trimer+++GO:0060102///collagen and cuticulin-based cuticle extracellular matrix	GO:0042302///structural constituent of cuticle+++GO:0042329///structural constituent of collagen and cuticulin-based cuticle	GO:0040002///collagen and cuticulin-based cuticle development+++GO:0040014///regulation of multicellular organism growth+++GO:0040032///post-embryonic body morphogenesis+++GO:0042338///cuticle development involved in collagen and cuticulin-based cuticle molting cycle
(5) Cuticle/cuticle collagen	191750	ptr-16	SSD domain-containing protein	-1.22882	0.0312928	0.00723742	1	1		34	15	0.75	0.32	0.62	0.28	IPR000731///Sterol-sensing domain+++IPR003392///Protein patched/dispatched	GO:0005886///plasma membrane+++GO:0016020///membrane+++GO:0016021///integral component of membrane+++GO:0030659///cytoplasmic vesicle membrane		GO:0006897///endocytosis+++GO:0018996///molting cycle, collagen and cuticulin-based cuticle+++GO:0045138///nematode male tail tip morphogenesis
(5) Cuticle/cuticle collagen	174687	ram-2	Col_cuticle_N domain-containing protein	-1.40318	1.22882e-31	2.42312e-33	0	1	Ewald et al., 2015. Nature, 519(7541): 97-101.	511	194	33.51	12.67	27.72	10.92	IPR002486///Nematode cuticle collagen, N-terminal+++IPR008160///Collagen triple helix repeat	GO:0016020///membrane+++GO:0016021///integral component of membrane	GO:0042302///structural constituent of cuticle	GO:0007423///sensory organ development+++GO:0045138///nematode male tail tip morphogenesis
(5) Cuticle/cuticle collagen	174226	rol-8	Cuticle collagen 6	-1.37985	0.000108595	1.23028e-05	1	1		70	27	4.32	1.66	3.57	1.43	IPR002486///Nematode cuticle collagen, N-terminal+++IPR008160///Collagen triple helix repeat	GO:0005581///collagen trimer	GO:0042302///structural constituent of cuticle
(6) Oxidoreductase	259861	C15B12.8	DAO domain-containing protein	1.15895	0.00035907	4.52184e-05	0	0		34	76	1.76	3.93	1.46	3.39	IPR006076///FAD dependent oxidoreductase+++IPR036188///FAD/NAD(P)-binding domain superfamily+++IPR045170///MTOX family	GO:0005777///peroxisome	GO:0008115///sarcosine oxidase activity+++GO:0016491///oxidoreductase activity+++GO:0050031///L-pipecolate oxidase activity	GO:0033514///L-lysine catabolic process to acetyl-CoA via L-pipecolate
(6) Oxidoreductase	179320	E02C12.8	Uncharacterized protein	1.27501	0.00110784	0.000156929	0	0		23	56	1	2.42	0.83	2.09	IPR012877///Uncharacterised oxidoreductase Dhs-27
(6) Oxidoreductase	184724	F20D6.5	CHK domain-containing protein	-1.07517	0.000256746	3.132e-05	0	0	Nhan et al., 2019. PNAS, 116(44): 22322-22330.	93	44.17	4.53	2.15	3.74	1.85	IPR011009///Protein kinase-like domain superfamily+++IPR012877///Uncharacterised oxidoreductase Dhs-27+++IPR015897///CHK kinase-like
(6) Oxidoreductase	174764	F54D5.12	FAD-binding PCMH-type domain-containing protein	3.95653	5.47946e-289	9.17684e-292	0	0		86.31	1337.75	3.58	55.58	2.97	47.92	IPR004113///FAD-linked oxidase, C-terminal+++IPR006094///FAD linked oxidase, N-terminal+++IPR016164///FAD-linked oxidase-like, C-terminal+++IPR016166///FAD-binding domain, PCMH-type+++IPR016167///FAD-binding, type PCMH, subdomain 1+++IPR016169///FAD-binding, type PCMH, subdomain 2+++IPR016171///Vanillyl-alcohol oxidase, C-terminal subdomain 2+++IPR036318///FAD-binding, type PCMH-like superfamily	GO:0005739///mitochondrion	GO:0003824///catalytic activity+++GO:0016491///oxidoreductase activity+++GO:0050660///flavin adenine dinucleotide binding+++GO:0071949///FAD binding
(6) Oxidoreductase	177358	glf-1	Amino_oxidase domain-containing protein	-1.14958	0.00094563	0.000131193	0	0		71	32	2.64	1.19	2.19	1.03	IPR002937///Amine oxidase+++IPR036188///FAD/NAD(P)-binding domain superfamily	GO:0005737///cytoplasm+++GO:0031304///intrinsic component of mitochondrial inner membrane	GO:0004729///oxygen-dependent protoporphyrinogen oxidase activity+++GO:0008767///UDP-galactopyranose mutase activity+++GO:0016491///oxidoreductase activity+++GO:0016853///isomerase activity	GO:0006783///heme biosynthetic process+++GO:0033692///cellular polysaccharide biosynthetic process
(6) Oxidoreductase	179775	T16G1.5	CHK domain-containing protein	1.9285	1.25088e-42	1.77732e-44	0	0		111	422	4.24	16.14	3.51	13.91	IPR011009///Protein kinase-like domain superfamily+++IPR012877///Uncharacterised oxidoreductase Dhs-27+++IPR015897///CHK kinase-like
(6) Oxidoreductase	189421	Y9C9A.16	Pyr_redox_2 domain-containing protein	1.73474	1.03825e-24	2.55216e-26	0	0		84	280	3.9	12.98	3.22	11.19	IPR015904///Sulphide quinone-reductase+++IPR023753///FAD/NAD(P)-binding domain+++IPR036188///FAD/NAD(P)-binding domain superfamily	GO:0005739///mitochondrion	GO:0016491///oxidoreductase activity+++GO:0070224///sulfide:quinone oxidoreductase activity+++GO:0071949///FAD binding	GO:0070221///sulfide oxidation, using sulfide:quinone oxidoreductase
(7) Other	178745	folt-2	Folate-like transporter 2	6.55134	0	0	0	0		41	3834	1.56	146.31	1.29	126.14	IPR002666///Reduced folate carrier+++IPR028338///Thiamine transporter 1+++IPR036259///MFS transporter superfamily	GO:0005886///plasma membrane+++GO:0016020///membrane+++GO:0016021///integral component of membrane	GO:0005542///folic acid binding+++GO:0090482///vitamin transmembrane transporter activity	GO:0035461///vitamin transmembrane transport+++GO:0051180///vitamin transport+++GO:0055085///transmembrane transport
(7) Other	176132	dpf-6	Dipeptidyl peptidase family member 6	-1.09442	3.06362e-22	8.4742e-24	0	0		480	215	13.26	6.21	10.97	5.35	IPR001375///Peptidase S9, prolyl oligopeptidase, catalytic domain+++IPR029058///Alpha/Beta hydrolase fold	GO:0005886///plasma membrane+++GO:0016020///membrane+++GO:0016021///integral component of membrane	GO:0004177///aminopeptidase activity+++GO:0008233///peptidase activity+++GO:0008236///serine-type peptidase activity+++GO:0016787///hydrolase activity	GO:0006508///proteolysis
(7) Other	187739	chil-23	Glyco_18 domain-containing protein	-1.2202	0.00437521	0.000736292	1	0		51	22	2.19	0.94	1.81	0.81	IPR001223///Glycoside hydrolase family 18, catalytic domain+++IPR011583///Chitinase II+++IPR017853///Glycoside hydrolase superfamily	GO:0016020///membrane+++GO:0016021///integral component of membrane	GO:0008061///chitin binding	GO:0005975///carbohydrate metabolic process
(7) Other	174541	chil-8	Glyco_18 domain-containing protein	1.96683	0.00493308	0.000841368	1	0		5.73	22.59	0.11	0.43	0.09	0.37	IPR001223///Glycoside hydrolase family 18, catalytic domain+++IPR011583///Chitinase II+++IPR017853///Glycoside hydrolase superfamily		GO:0008061///chitin binding	GO:0005975///carbohydrate metabolic process
(7) Other	180628	cht-1	putative endochitinase	1.03927	1.69127e-176	5.29948e-179	0	1		2155	4416	63.6	130.71	52.61	112.69	IPR001223///Glycoside hydrolase family 18, catalytic domain+++IPR001579///Glycosyl hydrolases family 18 (GH18) active site+++IPR002557///Chitin binding domain+++IPR011583///Chitinase II+++IPR017853///Glycoside hydrolase superfamily+++IPR029070///Chitinase insertion domain superfamily+++IPR036508///Chitin binding domain superfamily	GO:0005576///extracellular region	GO:0004553///hydrolase activity, hydrolyzing O-glycosyl compounds+++GO:0004568///chitinase activity+++GO:0008061///chitin binding+++GO:0016787///hydrolase activity+++GO:0016798///hydrolase activity, acting on glycosyl bonds	GO:0000272///polysaccharide catabolic process+++GO:0005975///carbohydrate metabolic process+++GO:0006032///chitin catabolic process+++GO:0008152///metabolic process+++GO:0009620///response to fungus+++GO:0036500///ATF6-mediated unfolded protein response
(7) Other	176793	act-5	Actin	1.11622	2.81022e-260	5.31376e-263	0	0	Keshet et al., 2017. Mol Genet Genomics, 292:1341-1361; Mark et al., 2016. Cell Reports, 17: 1227-1237; Oliveira et al., 2009. Aging Cell, 8: 524-541.	2653	5757	130.47	282.83	107.93	243.84	IPR004000///Actin family+++IPR004001///Actin, conserved site+++IPR020902///Actin/actin-like conserved site+++IPR043129///ATPase, nucleotide binding domain	GO:0097516///microvillar actin bundle+++GO:1990357///terminal web		GO:0002119///nematode larval development+++GO:0030033///microvillus assembly+++GO:0030536///larval feeding behavior+++GO:0035148///tube formation+++GO:1904000///positive regulation of eating behavior
(7) Other	180728	amt-4	Ammonium transporter	1.00832	5.5067e-35	9.5497e-37	0	0		457	916	12.97	26.09	10.73	22.49	IPR001905///Ammonium transporter+++IPR018047///Ammonium transporter, conserved site+++IPR024041///Ammonium transporter AmtB-like domain+++IPR029020///Ammonium/urea transporter	GO:0005887///integral component of plasma membrane+++GO:0016020///membrane+++GO:0016021///integral component of membrane	GO:0008519///ammonium transmembrane transporter activity	GO:0015696///ammonium transport+++GO:0072488///ammonium transmembrane transport
(7) Other	178186	atz-1	Protein atz-1	1.01323	6.10347e-56	6.36396e-58	0	0		705	1430	48.84	98.58	40.41	84.99		GO:0005634///nucleus	GO:0005515///protein binding	GO:0006260///DNA replication+++GO:0045740///positive regulation of DNA replication+++GO:0045836///positive regulation of meiotic nuclear division+++GO:0048601///oocyte morphogenesis+++GO:0051321///meiotic cell cycle+++GO:0090727///positive regulation of brood size+++GO:2001252///positive regulation of chromosome organization
(7) Other	32928577	B0244.17	G_PROTEIN_RECEP_F1_2 domain-containing protein	-4.9542	0.00318501	0.000514488	0	0		11.18	0	0.31	0	0.26	0	IPR017452///GPCR, rhodopsin-like, 7TM+++IPR040435///Putative G-protein coupled receptor, Chromadorea	GO:0005886///plasma membrane+++GO:0016020///membrane+++GO:0016021///integral component of membrane	GO:0004930///G protein-coupled receptor activity	GO:0007165///signal transduction+++GO:0007186///G protein-coupled receptor signaling pathway
(7) Other	24104971	bath-34	BTB and MATH domain-containing protein 34	-5.88264	0.00587835	0.0010245	0	0		10.89	0	0.59	0	0.49	0	IPR000210///BTB/POZ domain+++IPR002083///MATH/TRAF domain+++IPR011333///SKP1/BTB/POZ domain superfamily
(7) Other	188248	bath-46	BTB domain-containing protein	1.26303	0.0142863	0.0028781	0	0		15	36	1	2.4	0.83	2.07	IPR000210///BTB/POZ domain+++IPR002083///MATH/TRAF domain+++IPR008974///TRAF-like+++IPR011333///SKP1/BTB/POZ domain superfamily
(7) Other	260219	bbs-1	Bardet-Biedl syndrome 1 protein homolog	-1.28843	0.00313326	0.000504098	0	1		49	20	1.49	0.61	1.24	0.53	IPR028784///Bardet-Biedl syndrome 1 protein+++IPR032728///Bardet-Biedl syndrome 1, N-terminal	GO:0005737///cytoplasm+++GO:0005813///centrosome+++GO:0005856///cytoskeleton+++GO:0005929///cilium+++GO:0005930///axoneme+++GO:0034464///BBSome+++GO:0036064///ciliary basal body+++GO:0042995///cell projection+++GO:0043005///neuron projection	GO:0003674///molecular_function+++GO:0005113///patched binding+++GO:0005119///smoothened binding	GO:0015031///protein transport+++GO:0030030///cell projection organization+++GO:0035721///intraciliary retrograde transport+++GO:0061512///protein localization to cilium+++GO:1905515///non-motile cilium assembly
(7) Other	173285	best-8	Bestrophin homolog	1.00734	0.0193807	0.00411696	0	0		24	48	0.98	1.97	0.81	1.7	IPR000615///Bestrophin+++IPR021134///Bestrophin/UPF0187	GO:0005886///plasma membrane+++GO:0016020///membrane+++GO:0016021///integral component of membrane+++GO:0034707///chloride channel complex	GO:0005254///chloride channel activity	GO:0006811///ion transport+++GO:0006821///chloride transport
(7) Other	174742	C05D12.3	EGF-like domain-containing protein	1.28165	7.0508e-29	1.51606e-30	1	0		229.39	540.43	3.85	9.36	3.18	8.07	IPR000742///EGF-like domain+++IPR002049///Laminin-type EGF domain+++IPR036465///von Willebrand factor A-like domain superfamily
(7) Other	182355	C07A9.5	putative calcium-binding protein C07A9.5	-1.23704	0.0230813	0.00506642	0	0		35	15	2.31	0.98	1.91	0.85	IPR002048///EF-hand domain+++IPR011992///EF-hand domain pair	GO:0005886///plasma membrane+++GO:0030054///cell junction+++GO:0030864///cortical actin cytoskeleton+++GO:0042995///cell projection	GO:0005509///calcium ion binding+++GO:0046872///metal ion binding+++GO:0051015///actin filament binding	GO:0030036///actin cytoskeleton organization+++GO:0048666///neuron development
(7) Other	177768	C10C5.4	N-acyl-L-amino-acid amidohydrolase	-1.06097	1.15154e-17	4.07486e-19	3	1		438	210	20.3	9.73	16.79	8.39	IPR001261///ArgE/DapE/ACY1/CPG2/YscS, conserved site+++IPR002933///Peptidase M20+++IPR010159///N-acyl-L-amino-acid amidohydrolase+++IPR011650///Peptidase M20, dimerisation domain+++IPR036264///Bacterial exopeptidase dimerisation domain	GO:0005737///cytoplasm	GO:0004046///aminoacylase activity+++GO:0016787///hydrolase activity	GO:0006520///cellular amino acid metabolic process
(7) Other	4363124	C24A8.6	G_PROTEIN_RECEP_F1_2 domain-containing protein	1.28293	6.0144e-24	1.52716e-25	0	0		172.63	420.6	4.2	10.22	3.47	8.81	IPR000276///G protein-coupled receptor, rhodopsin-like+++IPR017452///GPCR, rhodopsin-like, 7TM	GO:0005887///integral component of plasma membrane+++GO:0016020///membrane+++GO:0016021///integral component of membrane+++GO:0030425///dendrite+++GO:0045202///synapse	GO:0004930///G protein-coupled receptor activity+++GO:0004993///G protein-coupled serotonin receptor activity+++GO:0030594///neurotransmitter receptor activity	GO:0007186///G protein-coupled receptor signaling pathway+++GO:0007187///G protein-coupled receptor signaling pathway, coupled to cyclic nucleotide second messenger+++GO:0007268///chemical synaptic transmission+++GO:0098664///G protein-coupled serotonin receptor signaling pathway
(7) Other	3896730	C29F5.8	DOMON domain-containing protein	-6.44294	0.0342259	0.0080896	0	0		7	0	0.87	0	0.72	0	IPR005018///DOMON domain
(7) Other	180267	C43D7.8	F-box domain-containing protein	1.30485	0.00548239	0.000946312	0	0		17	42	0.85	2.1	0.71	1.81	IPR001810///F-box domain
(7) Other	177670	C49C8.1	Protein kinase domain-containing protein	1.09115	0.0348274	0.00826186	0	1		17	36	0.69	1.47	0.57	1.27	IPR000719///Protein kinase domain+++IPR011009///Protein kinase-like domain superfamily	GO:0005634///nucleus+++GO:0005737///cytoplasm	GO:0004672///protein kinase activity+++GO:0004674///protein serine/threonine kinase activity+++GO:0005524///ATP binding+++GO:0016301///kinase activity	GO:0006468///protein phosphorylation+++GO:0016310///phosphorylation+++GO:0018105///peptidyl-serine phosphorylation
(7) Other	183810	C54F6.12	DUF19 domain-containing protein	1.70671	0.0151336	0.00307904	0	2		7	23	0.53	1.73	0.44	1.49	IPR002542///Domain of unknown function DUF19
(7) Other	172359	C55B7.3	Tyrosine-protein phosphatase	9.07067	0	0	0	0	Steinbaugh et al., 2015. eLife, 4: e07836.	51.73	27774.6	1.09	586.1	0.9	505.3	IPR000242///Tyrosine-specific protein phosphatase, PTPase domain+++IPR000387///Tyrosine-specific protein phosphatases domain+++IPR003595///Protein-tyrosine phosphatase, catalytic+++IPR016130///Protein-tyrosine phosphatase, active site+++IPR029021///Protein-tyrosine phosphatase-like		GO:0004725///protein tyrosine phosphatase activity+++GO:0016791///phosphatase activity	GO:0006470///protein dephosphorylation+++GO:0016311///dephosphorylation+++GO:0035335///peptidyl-tyrosine dephosphorylation
(7) Other	174218	cah-2	Putative carbonic anhydrase-like protein 2	-1.11704	0.00680305	0.00120661	0	1		54	25	3.08	1.42	2.55	1.23	IPR001148///Alpha carbonic anhydrase domain+++IPR023561///Carbonic anhydrase, alpha-class+++IPR036398///Alpha carbonic anhydrase domain superfamily+++IPR041878///Carbonic anhydrase-related protein X/XI	GO:0005576///extracellular region	GO:0004089///carbonate dehydratase activity+++GO:0008270///zinc ion binding+++GO:0016836///hydro-lyase activity	GO:0006730///one-carbon metabolic process
(7) Other	175202	cec-8	Chromo domain-containing protein	1.09281	7.29778e-42	1.05268e-43	0	1		453	963	12.19	26	10.08	22.42	IPR000953///Chromo/chromo shadow domain+++IPR016197///Chromo-like domain superfamily+++IPR037948///Chromo domain-containing protein cec-4	GO:0000793///condensed chromosome+++GO:0005637///nuclear inner membrane	GO:0003682///chromatin binding+++GO:0035064///methylated histone binding	GO:0010468///regulation of gene expression+++GO:0097240///chromosome attachment to the nuclear envelope
(7) Other	172121	cil-7	Ciliary localization	1.97575	0.0296748	0.00678464	0	1		4.18	16.98	0.15	0.59	0.12	0.51		GO:0030424///axon+++GO:0030425///dendrite+++GO:0043025///neuronal cell body+++GO:0097546///ciliary base+++GO:0097730///non-motile cilium
(7) Other	174532	cutl-2	ZP domain-containing protein	1.06754	1.32328e-07	9.79414e-09	0	0		81	170	3.86	8.09	3.19	6.98	IPR001507///Zona pellucida domain
(7) Other	174941	cyd-1	G1/S-specific cyclin-D	1.09326	5.46143e-33	1.01203e-34	0	0		354	754	12.28	26.2	10.16	22.58	IPR006671///Cyclin, N-terminal+++IPR013763///Cyclin-like+++IPR036915///Cyclin-like superfamily+++IPR039361///Cyclin	GO:0000307///cyclin-dependent protein kinase holoenzyme complex+++GO:0005634///nucleus+++GO:0005737///cytoplasm	GO:0005515///protein binding+++GO:0016538///cyclin-dependent protein serine/threonine kinase regulator activity	GO:0000079///regulation of cyclin-dependent protein serine/threonine kinase activity+++GO:0002119///nematode larval development+++GO:0007049///cell cycle+++GO:0007506///gonadal mesoderm development+++GO:0007530///sex determination+++GO:0008356///asymmetric cell division+++GO:0008406///gonad development+++GO:0008584///male gonad development+++GO:0010628///positive regulation of gene expression+++G…
(7) Other	178969	cyn-17	Cyclophylin	-1.78427	9.09006e-10	5.32832e-11	0	0		105	30	3.41	0.99	2.82	0.85
(7) Other	179907	D1086.3	DUF19 domain-containing protein	1.33583	9.91549e-32	1.93382e-33	0	0	Keshet et al., 2017. Mol Genet Genomics, 292:1341-1361; Mark et al., 2016. Cell Reports, 17: 1227-1237; Oliveira et al., 2009. Aging Cell, 8: 524-541; Rizki et al., 2012. Aging Cell, 11: 717-721; Ewald et al., 2015. Nature, 519(7541): 97-101.	211.5	531.3	4.75	11.99	3.93	10.34	IPR002542///Domain of unknown function DUF19+++IPR016638///Uncharacterised protein family UPF0376
(7) Other	172543	D2005.1	A to I editase domain-containing protein	-1.51245	3.1583e-09	1.95026e-10	0	1		123.44	42.95	1.94	0.68	1.61	0.59	IPR002466///Adenosine deaminase/editase	GO:0005730///nucleolus+++GO:0005737///cytoplasm	GO:0003723///RNA binding+++GO:0003725///double-stranded RNA binding+++GO:0003726///double-stranded RNA adenosine deaminase activity+++GO:0004000///adenosine deaminase activity+++GO:0008251///tRNA-specific adenosine deaminase activity	GO:0006382///adenosine to inosine editing+++GO:0006396///RNA processing
(7) Other	3565775	daao-1	D-amino-acid oxidase	1.16919	9.47404e-41	1.39219e-42	1	0	Nhan et al., 2019. PNAS, 116(44): 22322-22330.	367	829	23.95	53.86	19.81	46.44	IPR006076///FAD dependent oxidoreductase+++IPR006181///D-amino acid oxidase, conserved site+++IPR023209///D-amino-acid oxidase	GO:0005737///cytoplasm+++GO:0005777///peroxisome	GO:0003884///D-amino-acid oxidase activity+++GO:0016491///oxidoreductase activity+++GO:0071949///FAD binding	GO:0007275///multicellular organism development+++GO:0019478///D-amino acid catabolic process+++GO:0046416///D-amino acid metabolic process
(7) Other	180345	dct-16	DAF-16/FOXO Controlled, germline Tumor affecting	1.25089	1.11025e-137	4.19868e-140	0	0		1345	2960	532.7	1267.76	440.67	1092.97	IPR027913///Protein of unknown function DUF4473
(7) Other	189033	del-4	Degenerin Like	1.04385	0.0240622	0.00531552	1	1		21	43	0.81	1.67	0.67	1.44	IPR001873///Epithelial sodium channel+++IPR020903///Epithelial sodium channel, conserved site	GO:0005887///integral component of plasma membrane+++GO:0016020///membrane+++GO:0016021///integral component of membrane	GO:0005272///sodium channel activity+++GO:0015280///ligand-gated sodium channel activity	GO:0006811///ion transport+++GO:0006814///sodium ion transport+++GO:0035725///sodium ion transmembrane transport
(7) Other	188748	dhhc-11	Palmitoyltransferase	-1.47534	0.0458325	0.0114346	0	0		22	8	1.14	0.41	0.94	0.36	IPR001594///Palmitoyltransferase, DHHC domain	GO:0005783///endoplasmic reticulum+++GO:0005794///Golgi apparatus+++GO:0016020///membrane+++GO:0016021///integral component of membrane	GO:0016409///palmitoyltransferase activity+++GO:0016740///transferase activity+++GO:0016746///transferase activity, transferring acyl groups+++GO:0019706///protein-cysteine S-palmitoyltransferase activity	GO:0006612///protein targeting to membrane+++GO:0018230///peptidyl-L-cysteine S-palmitoylation
(7) Other	13213403	dmsr-16	G_PROTEIN_RECEP_F1_2 domain-containing protein	2.79355	0.0114267	0.00221744	0	0		2	14	0.15	1.04	0.12	0.89	IPR000276///G protein-coupled receptor, rhodopsin-like+++IPR017452///GPCR, rhodopsin-like, 7TM+++IPR019427///7TM GPCR, serpentine receptor class w (Srw)	GO:0005886///plasma membrane+++GO:0016020///membrane+++GO:0016021///integral component of membrane	GO:0004930///G protein-coupled receptor activity+++GO:0008528///G protein-coupled peptide receptor activity	GO:0007186///G protein-coupled receptor signaling pathway
(7) Other	181099	dpy-6	DumPY: shorter than wild-type	1.34239	0.00124783	0.000179658	1	1		20	51	0.28	0.71	0.23	0.61			GO:0005516///calmodulin binding
(7) Other	186492	dsl-5	Delta-like protein	2.08746	0.000765211	0.000104343	0	0		7	30	0.44	1.87	0.36	1.61	IPR000742///EGF-like domain+++IPR001774///Delta/Serrate/lag-2 (DSL) protein+++IPR039178///Protein Lag2	GO:0005887///integral component of plasma membrane+++GO:0016020///membrane+++GO:0016021///integral component of membrane		GO:0001708///cell fate specification+++GO:0007154///cell communication+++GO:0007275///multicellular organism development
(7) Other	184023	E03H4.8	Coatomer_WDAD domain-containing protein	1.00567	3.1743e-64	2.8296e-66	0	0	Steinbaugh et al., 2015. eLife, 4: e07836.	842	1688	30.45	61.14	25.19	52.71	IPR006692///Coatomer, WD associated region+++IPR036322///WD40-repeat-containing domain superfamily	GO:0030117///membrane coat	GO:0005198///structural molecule activity	GO:0006886///intracellular protein transport+++GO:0016192///vesicle-mediated transport
(7) Other	353395	F09C12.2	Mitogen-activated protein kinase	1.33065	0.00205077	0.000312324	1	1		19	48	0.99	2.49	0.82	2.15	IPR000719///Protein kinase domain+++IPR003527///Mitogen-activated protein (MAP) kinase, conserved site+++IPR008271///Serine/threonine-protein kinase, active site+++IPR011009///Protein kinase-like domain superfamily+++IPR017441///Protein kinase, ATP binding site	GO:0005634///nucleus+++GO:0005737///cytoplasm	GO:0000166///nucleotide binding+++GO:0004672///protein kinase activity+++GO:0004674///protein serine/threonine kinase activity+++GO:0004707///MAP kinase activity+++GO:0005524///ATP binding+++GO:0016301///kinase activity+++GO:0016740///transferase activity	GO:0000165///MAPK cascade+++GO:0006468///protein phosphorylation+++GO:0016310///phosphorylation+++GO:0035556///intracellular signal transduction
(7) Other	6418718	F10A3.17	FTH domain-containing protein	1.12653	6.96465e-20	2.21996e-21	0	0		192	422	15.11	32.99	12.5	28.44	IPR002900///Domain of unknown function DUF38, Caenorhabditis species+++IPR040161///F-box A protein FB155/FB224
(7) Other	177937	F13B12.4	Putative pyridoxal-phosphate dependent protein F13B12.4	-1.12051	0.00108701	0.000153509	0	0		72	33	2.87	1.32	2.37	1.13	IPR001926///Pyridoxal-phosphate dependent enzyme+++IPR036052///Tryptophan synthase beta subunit-like PLP-dependent enzyme	GO:0005737///cytoplasm	GO:0004122///cystathionine beta-synthase activity+++GO:0030170///pyridoxal phosphate binding	GO:0019344///cysteine biosynthetic process+++GO:0019346///transsulfuration+++GO:0070814///hydrogen sulfide biosynthetic process
(7) Other	179506	F32D8.12	FAD-binding PCMH-type domain-containing protein	1.58317	2.10418e-22	5.75212e-24	1	1	Oliveira et al., 2009. Aging Cell, 8: 524-541.	413.87	750.82	8.05	24.12	6.66	20.8	IPR004113///FAD-linked oxidase, C-terminal+++IPR006094///FAD linked oxidase, N-terminal+++IPR016164///FAD-linked oxidase-like, C-terminal+++IPR016166///FAD-binding domain, PCMH-type+++IPR016167///FAD-binding, type PCMH, subdomain 1+++IPR016169///FAD-binding, type PCMH, subdomain 2+++IPR016171///Vanillyl-alcohol oxidase, C-terminal subdomain 2+++IPR036318///FAD-binding, type PCMH-like superfamily	GO:0005739///mitochondrion	GO:0003824///catalytic activity+++GO:0004458///D-lactate dehydrogenase (cytochrome) activity+++GO:0008720///D-lactate dehydrogenase activity+++GO:0016491///oxidoreductase activity+++GO:0050660///flavin adenine dinucleotide binding+++GO:0071949///FAD binding	GO:1903457///lactate catabolic process
(7) Other	185234	F33E2.4	DUF281 domain-containing protein	1.10188	0.0411309	0.0100372	1	0		16	34	0.41	0.88	0.34	0.76	IPR005098///Domain of unknown function DUF281
(7) Other	178691	F36F12.1	Glycosyltransferase family 92 protein	-5.29646	0.0088404	0.0016334	0	1		21	5	7.86	0.2	6.5	0.17	IPR008166///Glycosyltransferase family 92	GO:0016020///membrane+++GO:0016021///integral component of membrane	GO:0016740///transferase activity+++GO:0016757///transferase activity, transferring glycosyl groups
(7) Other	13183744	F36H5.14	MATH domain-containing protein	1.22497	0.000264338	3.22604e-05	0	0		32.11	74.64	0.8	1.87	0.66	1.61	IPR002083///MATH/TRAF domain
(7) Other	185886	F47B3.3	MARVEL domain-containing protein	-8.55075	0.00588018	0.0010245	1	1		10.79	0	3.75	0	3.1	0	IPR008253///Marvel domain	GO:0016020///membrane+++GO:0016021///integral component of membrane	GO:0003674///molecular_function	GO:0008150///biological_process
(7) Other	186299	F55C9.11	F-box domain-containing protein	1.0156	0.0193758	0.00411696	0	0		24	48	0.46	0.93	0.38	0.8	IPR001810///F-box domain
(7) Other	176037	F56C9.7	Nematode Specific Peptide family	1.17582	8.90681e-92	5.24496e-94	0	0		831	1876	33.1	74.78	27.38	64.47				GO:0010883///regulation of lipid storage+++GO:0090087///regulation of peptide transport
(7) Other	184228	fbxa-103	F-box domain-containing protein	1.52154	0.0468819	0.0117547	1	0		7	20	0.31	0.89	0.26	0.77	IPR001810///F-box domain+++IPR002900///Domain of unknown function DUF38, Caenorhabditis species+++IPR036047///F-box-like domain superfamily+++IPR040161///F-box A protein FB155/FB224
(7) Other	183326	fbxa-12	F-box domain-containing protein	1.87915	0.0450867	0.0111876	0	0		4	15	0.28	1.03	0.23	0.89	IPR001810///F-box domain+++IPR002900///Domain of unknown function DUF38, Caenorhabditis species+++IPR036047///F-box-like domain superfamily+++IPR040161///F-box A protein FB155/FB224
(7) Other	189975	fbxa-128	FTH domain-containing protein	1.12338	8.18721e-05	8.93472e-06	0	0		43	94	2.8	6.1	2.32	5.26	IPR002900///Domain of unknown function DUF38, Caenorhabditis species+++IPR040161///F-box A protein FB155/FB224
(7) Other	3565166	fbxa-136	F-box A protein	2.41504	0.00769883	0.00139294	1	0		3	17	0.03	0.16	0.02	0.14	IPR001810///F-box domain+++IPR002900///Domain of unknown function DUF38, Caenorhabditis species+++IPR003903///Ubiquitin interacting motif+++IPR040161///F-box A protein FB155/FB224
(7) Other	4363088	fbxa-143	F-box domain-containing protein	1.32473	0.00334614	0.000543408	0	0		18	45	1.03	2.58	0.86	2.22	IPR001810///F-box domain+++IPR002900///Domain of unknown function DUF38, Caenorhabditis species+++IPR040161///F-box A protein FB155/FB224+++IPR041426///Mos1 transposase, HTH domain
(7) Other	191061	fbxa-151	F-box domain-containing protein	6.02237	1.80506e-05	1.74752e-06	0	0		0	19	0	0.65	0	0.56	IPR001810///F-box domain+++IPR002900///Domain of unknown function DUF38, Caenorhabditis species+++IPR036047///F-box-like domain superfamily+++IPR040161///F-box A protein FB155/FB224			GO:0045087///innate immune response
(7) Other	181956	fbxa-152	F-box domain-containing protein	-2.31366	0.000227073	2.73076e-05	0	0		31.87	6.51	1.74	0.35	1.44	0.31	IPR001810///F-box domain+++IPR002900///Domain of unknown function DUF38, Caenorhabditis species+++IPR040161///F-box A protein FB155/FB224+++IPR041426///Mos1 transposase, HTH domain
(7) Other	181951	fbxa-154	F-box domain-containing protein	1.32833	0.000152643	1.77795e-05	0	0		27.13	68.28	0.45	1.13	0.37	0.98	IPR001810///F-box domain+++IPR002900///Domain of unknown function DUF38, Caenorhabditis species+++IPR040161///F-box A protein FB155/FB224+++IPR041426///Mos1 transposase, HTH domain
(7) Other	186361	fbxa-190	F-box domain-containing protein	1.52546	0.028635	0.0065036	0	1	Mark et al., 2016. Cell Reports, 17: 1227-1237; Oliveira et al., 2009. Aging Cell, 8: 524-541.	8	23	0.33	0.95	0.27	0.81	IPR001810///F-box domain+++IPR002900///Domain of unknown function DUF38, Caenorhabditis species+++IPR040161///F-box A protein FB155/FB224+++IPR041426///Mos1 transposase, HTH domain
(7) Other	190764	fbxa-27	FTH domain-containing protein	1.05035	0.00688502	0.00122301	0	0		27	56	1.83	3.79	1.52	3.26	IPR002900///Domain of unknown function DUF38, Caenorhabditis species+++IPR040161///F-box A protein FB155/FB224
(7) Other	183323	fbxa-38	F-box domain-containing protein	1.09003	0.0136877	0.00273014	0	0		21	45	1.32	2.81	1.09	2.43	IPR001810///F-box domain+++IPR002900///Domain of unknown function DUF38, Caenorhabditis species+++IPR036047///F-box-like domain superfamily+++IPR040161///F-box A protein FB155/FB224
(7) Other	184231	fbxa-44	F-box domain-containing protein	-1.24101	0.0126445	0.00249064	0	0		40	17	2.86	1.21	2.37	1.04	IPR001810///F-box domain+++IPR002900///Domain of unknown function DUF38, Caenorhabditis species+++IPR036047///F-box-like domain superfamily+++IPR040161///F-box A protein FB155/FB224
(7) Other	191041	fbxa-61	F-box domain-containing protein	1.33442	9.2949e-05	1.03193e-05	0	0		28	71	1.61	4.06	1.33	3.5	IPR001810///F-box domain+++IPR002900///Domain of unknown function DUF38, Caenorhabditis species+++IPR036047///F-box-like domain superfamily+++IPR040161///F-box A protein FB155/FB224
(7) Other	188667	fbxa-73	F-box domain-containing protein	1.84609	0.0274645	0.00620214	0	0		5	18	0.42	1.51	0.35	1.31	IPR001810///F-box domain+++IPR002900///Domain of unknown function DUF38, Caenorhabditis species+++IPR040161///F-box A protein FB155/FB224
(7) Other	191032	fbxa-75	FTH domain-containing protein	1.16294	0.00340747	0.000554842	2	0	Nhan et al., 2019. PNAS, 116(44): 22322-22330.	24	54	1.84	4.12	1.53	3.55	IPR002900///Domain of unknown function DUF38, Caenorhabditis species+++IPR040161///F-box A protein FB155/FB224
(7) Other	173275	fbxb-100	FBA_2 domain-containing protein	1.12082	0.00871728	0.00160735	0	0		22	48	1.66	3.61	1.38	3.11	IPR012885///F-box associated domain, type 2
(7) Other	173619	fbxb-107	FBA_2 domain-containing protein	1.09516	0.0482712	0.0122047	0	0		15.32	32.91	1.1	2.35	0.91	2.02	IPR001810///F-box domain+++IPR012885///F-box associated domain, type 2
(7) Other	173535	fbxb-15	F-box domain-containing protein	1.13657	0.014065	0.0028244	0	0	Steinbaugh et al., 2015. eLife, 4: e07836.	19	42	1.41	3.1	1.17	2.67	IPR001810///F-box domain+++IPR012885///F-box associated domain, type 2
(7) Other	187482	fbxb-31	F-box B protein	5.55459	0.0323303	0.00754374	0	0		0	7	0	0.47	0	0.4	IPR012885///F-box associated domain, type 2
(7) Other	173487	fbxb-40	FBA_2 domain-containing protein	1.40484	0.0115024	0.00223336	0	0		12	32	0.71	1.88	0.59	1.62	IPR012885///F-box associated domain, type 2
(7) Other	186298	fbxb-61	F-box domain-containing protein	2.91427	0.00693483	0.00123298	0	0		2	15	0.13	0.98	0.11	0.85	IPR001810///F-box domain+++IPR012885///F-box associated domain, type 2
(7) Other	186296	fbxb-62	F-box domain-containing protein	1.14009	0.016499	0.00341032	0	0		18	40	1.52	3.35	1.26	2.89	IPR001810///F-box domain+++IPR012885///F-box associated domain, type 2
(7) Other	3565062	fbxb-63	F-box domain-containing protein	1.20872	0.0432035	0.0106293	0	1		12	28	1.06	2.45	0.88	2.12	IPR001810///F-box domain+++IPR012885///F-box associated domain, type 2
(7) Other	189784	fbxb-66	F-box domain-containing protein	1.11462	3.92853e-20	1.22886e-21	0	0		201	437	13	28.15	10.75	24.27	IPR001810///F-box domain+++IPR012885///F-box associated domain, type 2
(7) Other	191462	fbxb-70	FBA_2 domain-containing protein	1.37281	0.0162087	0.00333632	0	1		12	31	0.78	2.02	0.65	1.74	IPR012885///F-box associated domain, type 2
(7) Other	3565845	fbxb-75	F-box domain-containing protein	1.26679	0.00180935	0.000270572	0	0	Steinbaugh et al., 2015. eLife, 4: e07836.	22	53	1.28	3.08	1.06	2.66	IPR001810///F-box domain+++IPR012885///F-box associated domain, type 2
(7) Other	184032	fbxb-78	FBA_2 domain-containing protein	1.77341	0.0102205	0.00193753	0	0		7	24	0.43	1.47	0.35	1.26	IPR012885///F-box associated domain, type 2
(7) Other	3565613	fbxb-87	F-box domain-containing protein	1.04264	0.0333831	0.00783088	0	0		19	39	1	2.06	0.83	1.77	IPR001810///F-box domain+++IPR012885///F-box associated domain, type 2
(7) Other	183450	fbxc-1	F-box C protein	-6.22882	3.07927e-08	2.12272e-09	0	0		29.3	0	0.75	0	0.62	0	IPR021942///Protein of unknown function DUF3557
(7) Other	183109	fbxc-14	F-box C protein	1.6009	0.0425389	0.0104336	0	0		14	31	0.9	2.73	0.75	2.35	IPR021942///Protein of unknown function DUF3557
(7) Other	173551	fbxc-19	F-box C protein	1.04551	0.0333908	0.00783088	0	0		19	39	0.78	1.61	0.65	1.39	IPR021942///Protein of unknown function DUF3557
(7) Other	187235	fbxc-25	F-box C protein	1.31204	5.76963e-07	4.57892e-08	0	0		45	112	2.05	5.09	1.69	4.39	IPR021942///Protein of unknown function DUF3557
(7) Other	186555	fbxc-3	F-box C protein	-1.23563	0.04189	0.0102473	0	0		27.9	11.89	0.73	0.31	0.6	0.27	IPR021942///Protein of unknown function DUF3557
(7) Other	187667	fbxc-34	F-box C protein	1.40613	7.23657e-14	3.11982e-15	0	0		78	208	6.09	16.14	5.04	13.91	IPR021942///Protein of unknown function DUF3557
(7) Other	173478	fbxc-39	F-box C protein	1.839	7.79729e-10	4.54526e-11	0	0	Steinbaugh et al., 2015. eLife, 4: e07836.	34.62	111.96	2.77	9.91	2.29	8.54	IPR021942///Protein of unknown function DUF3557
(7) Other	184814	fip-1	Fungus-induced protein 1	2.02748	0.0118789	0.00231994	1	0		5	20	0.13	0.53	0.11	0.46
(7) Other	181237	fip-5	Fungus-Induced Protein	1.15291	1.97568e-05	1.93085e-06	0	0		40	94	15.83	35.2	13.09	30.35
(7) Other	172707	fip-6	Fungus-Induced Protein	2.01363	2.73835e-11	1.42317e-12	0	1		23	98	8.69	35.09	7.18	30.25
(7) Other	191647	gcy-14	Receptor-type guanylate cyclase gcy-14	-1.07215	0.00309979	0.000497708	0	0		64.92	30.6	0.82	0.39	0.68	0.33	IPR000719///Protein kinase domain+++IPR001054///Adenylyl cyclase class-3/4/guanylyl cyclase+++IPR001245///Serine-threonine/tyrosine-protein kinase, catalytic domain+++IPR001828///Receptor, ligand binding region+++IPR011009///Protein kinase-like domain superfamily+++IPR011645///Haem NO binding associated+++IPR018297///Adenylyl cyclase class-4/guanylyl cyclase, conserved site+++IPR028082///Periplas…	GO:0005886///plasma membrane+++GO:0005929///cilium+++GO:0016020///membrane+++GO:0016021///integral component of membrane+++GO:0042995///cell projection	GO:0000166///nucleotide binding+++GO:0001653///peptide receptor activity+++GO:0004383///guanylate cyclase activity+++GO:0004672///protein kinase activity+++GO:0005524///ATP binding+++GO:0005525///GTP binding+++GO:0016829///lyase activity+++GO:0016849///phosphorus-oxygen lyase activity+++GO:0042802///identical protein binding	GO:0006182///cGMP biosynthetic process+++GO:0006468///protein phosphorylation+++GO:0006935///chemotaxis+++GO:0007165///signal transduction+++GO:0007168///receptor guanylyl cyclase signaling pathway+++GO:0007635///chemosensory behavior+++GO:0009190///cyclic nucleotide biosynthetic process+++GO:0010035///response to inorganic substance+++GO:0010226///response to lithium ion+++GO:0010446///response …
(7) Other	179222	gcy-7	Guanylate cyclase;Receptor-type guanylate cyclase gcy-7	1.65208	0.00925458	0.00172292	1	0		8	26	0.14	0.44	0.12	0.38	IPR000719///Protein kinase domain+++IPR001054///Adenylyl cyclase class-3/4/guanylyl cyclase+++IPR001828///Receptor, ligand binding region+++IPR011009///Protein kinase-like domain superfamily+++IPR011645///Haem NO binding associated+++IPR018297///Adenylyl cyclase class-4/guanylyl cyclase, conserved site+++IPR028082///Periplasmic binding protein-like I+++IPR029787///Nucleotide cyclase	GO:0005886///plasma membrane+++GO:0005929///cilium+++GO:0016020///membrane+++GO:0016021///integral component of membrane	GO:0000166///nucleotide binding+++GO:0001653///peptide receptor activity+++GO:0004383///guanylate cyclase activity+++GO:0004672///protein kinase activity+++GO:0005524///ATP binding+++GO:0016829///lyase activity+++GO:0016849///phosphorus-oxygen lyase activity	GO:0006182///cGMP biosynthetic process+++GO:0006468///protein phosphorylation+++GO:0006935///chemotaxis+++GO:0007165///signal transduction+++GO:0007168///receptor guanylyl cyclase signaling pathway+++GO:0007635///chemosensory behavior+++GO:0009190///cyclic nucleotide biosynthetic process+++GO:0032026///response to magnesium ion+++GO:0035556///intracellular signal transduction
(7) Other	190384	glb-32	GLOBIN domain-containing protein	1.05622	0.0111682	0.00215702	0	0		24	50	1.51	3.14	1.25	2.71	IPR000971///Globin+++IPR009050///Globin-like superfamily+++IPR012292///Globin/Protoglobin+++IPR044399///Myoglobin-like, M family globin domain		GO:0005344///oxygen carrier activity+++GO:0019825///oxygen binding+++GO:0020037///heme binding	GO:0015671///oxygen transport
(7) Other	182776	glb-5	GLOBIN domain-containing protein	1.49825	0.0468718	0.0117547	2	0		7	20	0.4	1.13	0.33	0.98	IPR000971///Globin+++IPR009050///Globin-like superfamily+++IPR012292///Globin/Protoglobin+++IPR044399///Myoglobin-like, M family globin domain		GO:0005344///oxygen carrier activity+++GO:0019825///oxygen binding+++GO:0019826///oxygen sensor activity+++GO:0020037///heme binding+++GO:0046872///metal ion binding	GO:0003032///detection of oxygen+++GO:0015671///oxygen transport
(7) Other	184239	grd-10	Ground-like domain-containing protein	-2.24624	0.000934143	0.000129397	0	0		28	6	4.27	0.9	3.53	0.77	IPR007284///Ground-like domain
(7) Other	187934	grd-14	GRounDhog (hedgehog-like family)	-3.05528	0.00274055	0.000431884	0	0	Ewald et al., 2015. Nature, 519(7541): 97-101.	17	2	1.33	0.16	1.1	0.13
(7) Other	177109	grd-3	Ground-like domain-containing protein	-1.17965	0.0197703	0.00421574	0	0		40	18	5.21	2.3	4.31	1.99	IPR007284///Ground-like domain	GO:0005576///extracellular region	GO:0005102///signaling receptor binding	GO:0007267///cell-cell signaling+++GO:0050829///defense response to Gram-negative bacterium
(7) Other	179244	grd-5	Ground-like domain-containing protein	-1.38541	0.00484253	0.000824616	0	0	Nhan et al., 2019. PNAS, 116(44): 22322-22330.	43	17	9.64	3.69	7.97	3.18	IPR007284///Ground-like domain	GO:0005576///extracellular region	GO:0005102///signaling receptor binding	GO:0007154///cell communication+++GO:0009792///embryo development ending in birth or egg hatching
(7) Other	182850	grl-1	Ground-like domain-containing protein	-1.06518	0.0219365	0.00477128	0	0	Ewald et al., 2015. Nature, 519(7541): 97-101.	44	21	2.49	1.19	2.06	1.02	IPR007284///Ground-like domain
(7) Other	171649	grl-16	Ground-like domain-containing protein	-2.49787	5.40843e-38	8.6196e-40	0	0	Ewald et al., 2015. Nature, 519(7541): 97-101.	278	49	11.41	2.02	9.44	1.75	IPR007284///Ground-like domain
(7) Other	176843	grl-19	Ground-like domain-containing protein	-7.10852	0.0342338	0.0080896	0	1		7	0	1.38	0	1.14	0	IPR007284///Ground-like domain
(7) Other	183983	grl-23	Ground-like (grd related)	-3.10434	0.000544423	7.17956e-05	1	0		20	2	1.72	0.2	1.42	0.17
(7) Other	176265	grl-25	Ground-like (grd related)	-2.56071	0.000500094	6.55444e-05	0	0		25	4	0.59	0.1	0.49	0.08
(7) Other	178837	grl-5	Ground-like domain-containing protein	-1.81915	0.00122602	0.000175657	0	0		35	10	3.07	0.87	2.54	0.75	IPR007284///Ground-like domain
(7) Other	179569	grl-7	Ground-like domain-containing protein	-1.37218	0.000177008	2.08852e-05	0	0		67	26	4.09	1.58	3.38	1.36	IPR007284///Ground-like domain
(7) Other	177693	grsp-2	Glycine Rich Secreted Protein	-1.62099	4.17014e-07	3.26672e-08	0	0		90.91	30	8.92	2.9	7.37	2.5
(7) Other	179146	grsp-4	Glycine Rich Secreted Protein	-1.01449	0.00253289	0.000396012	0	0		79	40	13.01	6.44	10.76	5.55
(7) Other	181636	H13N06.2	VWFA domain-containing protein	1.22853	0.0104797	0.00199912	1	2		17	40	0.67	1.57	0.55	1.35	IPR002035///von Willebrand factor, type A+++IPR036465///von Willebrand factor A-like domain superfamily
(7) Other	186777	H25K10.1	Purple acid phosphatase	1.89735	4.7572e-08	3.35394e-09	0	0	Mark et al., 2016. Cell Reports, 17: 1227-1237; Oliveira et al. 2009., Aging Cell, 8: 524-541.	21	78	0.91	3.39	0.75	2.92	IPR004843///Calcineurin-like phosphoesterase domain, ApaH type+++IPR008963///Purple acid phosphatase-like, N-terminal+++IPR015914///Purple acid phosphatase, N-terminal+++IPR025733///Iron/zinc purple acid phosphatase-like C-terminal domain+++IPR029052///Metallo-dependent phosphatase-like+++IPR041792///Purple acid phosphatase, metallophosphatase domain		GO:0003993///acid phosphatase activity+++GO:0016787///hydrolase activity+++GO:0046872///metal ion binding	GO:0016311///dephosphorylation
(7) Other	186584	hil-6	Putative histone H1.6	1.55859	0.0120181	0.00235038	0	0		9	27	0.92	2.71	0.76	2.34	IPR005818///Linker histone H1/H5, domain H15+++IPR005819///Linker histone H1/H5+++IPR036388///Winged helix-like DNA-binding domain superfamily+++IPR036390///Winged helix DNA-binding domain superfamily	GO:0000786///nucleosome+++GO:0005634///nucleus+++GO:0005694///chromosome	GO:0003677///DNA binding+++GO:0003690///double-stranded DNA binding+++GO:0031492///nucleosomal DNA binding	GO:0006334///nucleosome assembly+++GO:0016584///nucleosome positioning+++GO:0030261///chromosome condensation+++GO:0031936///negative regulation of chromatin silencing+++GO:0045910///negative regulation of DNA recombination
(7) Other	191673	his-17	Histone H3	2.31948	0.00693273	0.00123298	0	0		2.84	15	1.18	5.89	0.98	5.07	IPR000164///Histone H3/CENP-A+++IPR007125///Histone H2A/H2B/H3+++IPR009072///Histone-fold	GO:0000786///nucleosome+++GO:0005634///nucleus	GO:0003677///DNA binding+++GO:0046982///protein heterodimerization activity
(7) Other	177628	his-32	Histone H3	1.61931	0.0092519	0.00172292	0	0		8	26	3.32	10.2	2.75	8.79	IPR000164///Histone H3/CENP-A+++IPR007125///Histone H2A/H2B/H3+++IPR009072///Histone-fold	GO:0000786///nucleosome+++GO:0005634///nucleus	GO:0003677///DNA binding+++GO:0046982///protein heterodimerization activity
(7) Other	179233	his-5	Histone H4	2.2809	0.000252002	3.06596e-05	0	0		4.97	26.47	5.35	26	4.43	22.41	IPR001951///Histone H4+++IPR009072///Histone-fold+++IPR019809///Histone H4, conserved site+++IPR035425///CENP-T/Histone H4, histone fold	GO:0000786///nucleosome+++GO:0005634///nucleus	GO:0003677///DNA binding+++GO:0046982///protein heterodimerization activity	GO:0006334///nucleosome assembly
(7) Other	183973	hlh-16	BHLH domain-containing protein	1.49213	3.4176e-06	2.98186e-07	0	0		28	80	3.53	9.93	2.92	8.56	IPR011598///Myc-type, basic helix-loop-helix (bHLH) domain+++IPR036638///Helix-loop-helix DNA-binding domain superfamily	GO:0005634///nucleus	GO:0000978///RNA polymerase II proximal promoter sequence-specific DNA binding+++GO:0000981///DNA-binding transcription factor activity, RNA polymerase II-specific+++GO:0046983///protein dimerization activity	GO:0006357///regulation of transcription by RNA polymerase II+++GO:0030182///neuron differentiation
(7) Other	179860	hlh-34	Helix-loop-helix 34	2.11548	0.0479803	0.0121052	0	1		3	13	0.21	0.91	0.17	0.78	IPR000014///PAS domain+++IPR011598///Myc-type, basic helix-loop-helix (bHLH) domain+++IPR013767///PAS fold+++IPR035965///PAS domain superfamily	GO:0005634///nucleus	GO:0000977///RNA polymerase II regulatory region sequence-specific DNA binding+++GO:0000981///DNA-binding transcription factor activity, RNA polymerase II-specific+++GO:0003677///DNA binding+++GO:0046983///protein dimerization activity	GO:0006355///regulation of transcription, DNA-templated+++GO:0006357///regulation of transcription by RNA polymerase II+++GO:0007399///nervous system development+++GO:0030154///cell differentiation
(7) Other	175881	hot-4	Homolog of Odr-2 (Two)	-1.14543	0.0218164	0.00474044	0	0		58	31	2.19	0.99	1.81	0.86	IPR010558///Caenorhabditis elegans ly-6-related	GO:0019897///extrinsic component of plasma membrane+++GO:0030424///axon+++GO:0043025///neuronal cell body		GO:0042048///olfactory behavior+++GO:1990834///response to odorant
(7) Other	186781	hpa-1	High Performance in Advanced age	2.64386	0.0187675	0.00396236	0	1		2	13	0.08	0.5	0.06	0.43	IPR000494///Receptor L-domain+++IPR036941///Receptor L-domain superfamily	GO:0016020///membrane+++GO:0016021///integral component of membrane
(7) Other	260266	ift-20	Intraflagellar transport protein 20 homolog	-2.31186	0.00895887	0.00165819	1	0		19	4	5.71	1.15	4.73	0.99	IPR028172///Intraflagellar transport protein 20	GO:0005794///Golgi apparatus+++GO:0005813///centrosome+++GO:0005929///cilium+++GO:0030425///dendrite+++GO:0030992///intraciliary transport particle B+++GO:0042995///cell projection+++GO:0043025///neuronal cell body+++GO:0097730///non-motile cilium		GO:0042073///intraciliary transport+++GO:0051642///centrosome localization+++GO:0061512///protein localization to cilium
(7) Other	173959	ift-43	Intraflagellar transport protein 43 homolog	7.09803	0.00291792	0.000463304	0	0		0	11.63	0	1.37	0	1.18		GO:0005929///cilium+++GO:0042995///cell projection
(7) Other	3565301	igdb-1	Ig-like and fibronectin type-III domain-containing protein 1	1.22352	2.59644e-12	1.24842e-13	0	0		98.57	229.42	1.82	4.25	1.5	3.66	IPR002602///Domain of unknown function DB+++IPR003598///Immunoglobulin subtype 2+++IPR003599///Immunoglobulin subtype+++IPR003961///Fibronectin type III+++IPR006150///Cysteine-rich repeat+++IPR007110///Immunoglobulin-like domain+++IPR013151///Immunoglobulin+++IPR013783///Immunoglobulin-like fold+++IPR036116///Fibronectin type III superfamily+++IPR036179///Immunoglobulin-like domain superfamily	GO:0005886///plasma membrane+++GO:0016020///membrane+++GO:0016021///integral component of membrane
(7) Other	191217	ins-2	putative insulin-like peptide beta-type 2	1.32985	0.0162045	0.00333632	0	0		12	31	2.18	5.48	1.8	4.72	IPR003235///Nematode insulin-like peptide, beta type+++IPR022353///Insulin, conserved site+++IPR036438///Insulin-like superfamily	GO:0005576///extracellular region	GO:0005179///hormone activity	GO:0007165///signal transduction+++GO:1905910///negative regulation of dauer entry
(7) Other	186352	irld-35	Recep_L_domain domain-containing protein	6	0.00539515	0.00093067	0	0		0	10.99	0	0.64	0	0.55	IPR000494///Receptor L-domain+++IPR036941///Receptor L-domain superfamily
(7) Other	186843	K01D12.1	Methyltransf_21 domain-containing protein	-1.24537	0.0268935	0.00604558	1	1		33	14	2.11	0.89	1.75	0.77	IPR006342///Methyltransferase FkbM	GO:0016020///membrane+++GO:0016021///integral component of membrane
(7) Other	181531	K06G5.1	VWFA domain-containing protein	1.20447	0	0	0	0		6255	14399	240.74	554.79	199.15	478.3	IPR002035///von Willebrand factor, type A
(7) Other	176423	kel-10	Kelch repeat-containing protein kel-10	1.33985	0.0428269	0.0105182	0	0		10	25	0.32	0.81	0.27	0.7	IPR000210///BTB/POZ domain+++IPR006652///Kelch repeat type 1+++IPR011333///SKP1/BTB/POZ domain superfamily+++IPR011705///BTB/Kelch-associated+++IPR015915///Kelch-type beta propeller+++IPR017096///BTB-kelch protein
(7) Other	175212	lec-6	Galectin	1.22266	0	0	1	0		2515	6055	525.74	1226.95	434.91	1057.78	IPR001079///Galectin, carbohydrate recognition domain+++IPR013320///Concanavalin A-like lectin/glucanase domain superfamily+++IPR044156///Galectin-like	GO:0005737///cytoplasm	GO:0030246///carbohydrate binding
(7) Other	182622	lgc-23	Neur_chan_LBD domain-containing protein	2.28293	0.0196218	0.00417348	0	0		3	15	0.15	0.73	0.12	0.63	IPR006201///Neurotransmitter-gated ion-channel+++IPR006202///Neurotransmitter-gated ion-channel ligand-binding domain+++IPR018000///Neurotransmitter-gated ion-channel, conserved site+++IPR036734///Neurotransmitter-gated ion-channel ligand-binding domain superfamily	GO:0005887///integral component of plasma membrane+++GO:0016020///membrane+++GO:0016021///integral component of membrane+++GO:0043005///neuron projection+++GO:0045202///synapse+++GO:1902711///GABA-A receptor complex	GO:0004888///transmembrane signaling receptor activity+++GO:0004890///GABA-A receptor activity+++GO:0005216///ion channel activity+++GO:0005230///extracellular ligand-gated ion channel activity+++GO:0005254///chloride channel activity+++GO:0030594///neurotransmitter receptor activity	GO:0006811///ion transport+++GO:0007165///signal transduction+++GO:0007268///chemical synaptic transmission+++GO:0034220///ion transmembrane transport+++GO:0042391///regulation of membrane potential+++GO:0050877///nervous system process+++GO:1902476///chloride transmembrane transport
(7) Other	181525	lgc-25	Neur_chan_LBD domain-containing protein	1.22033	0.000817108	0.000111729	1	0		27	63	1	2.33	0.82	2.01	IPR006201///Neurotransmitter-gated ion-channel+++IPR006202///Neurotransmitter-gated ion-channel ligand-binding domain+++IPR036734///Neurotransmitter-gated ion-channel ligand-binding domain superfamily+++IPR038050///Neuronal acetylcholine receptor	GO:0005887///integral component of plasma membrane+++GO:0016020///membrane+++GO:0016021///integral component of membrane+++GO:0043005///neuron projection+++GO:0045202///synapse+++GO:0098794///postsynapse	GO:0004888///transmembrane signaling receptor activity+++GO:0005216///ion channel activity+++GO:0005230///extracellular ligand-gated ion channel activity+++GO:0022848///acetylcholine-gated cation-selective channel activity+++GO:0030594///neurotransmitter receptor activity	GO:0006811///ion transport+++GO:0007165///signal transduction+++GO:0007268///chemical synaptic transmission+++GO:0034220///ion transmembrane transport+++GO:0042391///regulation of membrane potential+++GO:0050877///nervous system process+++GO:0060078///regulation of postsynaptic membrane potential+++GO:0060079///excitatory postsynaptic potential
(7) Other	181750	lido-2	Lin-8 domain containing	1.14632	0.0165033	0.00341032	0	0		18	40	0.89	1.97	0.74	1.7	IPR005020///Protein LIN-8	GO:0005634///nucleus
(7) Other	178386	LLC1.2	Nematode Specific Peptide family	1.14882	8.18537e-95	4.64324e-97	0	0		1135	2340	90.37	200.38	74.76	172.75
(7) Other	177641	M116.1	F-box domain-containing protein	1.30601	5.03828e-05	5.29142e-06	1	0		32	79.5	2.37	5.86	1.96	5.05	IPR001810///F-box domain+++IPR012885///F-box associated domain, type 2
(7) Other	179558	mam-4	MAM (Meprin, A5-protein, PTPmu) domain protein	1	0.0439822	0.0108542	0	0		19	38	0.51	1.02	0.42	0.88	IPR013320///Concanavalin A-like lectin/glucanase domain superfamily
(7) Other	187883	math-37	MATH (meprin-associated Traf homology) domain containing	1.07519	8.3086e-12	4.2149e-13	0	1		127.88	268.94	4.86	10.24	4.02	8.83	IPR002083///MATH/TRAF domain+++IPR008974///TRAF-like
(7) Other	183012	mps-1	MiRP K channel accessory Subunit	-1.81003	0.000123267	1.41248e-05	1	1		46.6	13.35	2.7	0.77	2.23	0.67		GO:0005634///nucleus+++GO:0005886///plasma membrane+++GO:0008076///voltage-gated potassium channel complex+++GO:0016020///membrane+++GO:0016021///integral component of membrane+++GO:0030673///axolemma+++GO:0032590///dendrite membrane+++GO:0032809///neuronal cell body membrane+++GO:0036464///cytoplasmic ribonucleoprotein granule	GO:0003729///mRNA binding+++GO:0004521///endoribonuclease activity+++GO:0004674///protein serine/threonine kinase activity+++GO:0005515///protein binding+++GO:0015459///potassium channel regulator activity	GO:0006972///hyperosmotic response+++GO:0007638///mechanosensory behavior+++GO:0018105///peptidyl-serine phosphorylation+++GO:0018107///peptidyl-threonine phosphorylation+++GO:0043266///regulation of potassium ion transport+++GO:0043267///negative regulation of potassium ion transport+++GO:0050920///regulation of chemotaxis+++GO:0090502///RNA phosphodiester bond hydrolysis, endonucleolytic
(7) Other	181698	mua-6	Intermediate filament protein ifa-2	1.27009	6.91016e-27	1.57168e-28	0	0		201	484	6.29	15.17	5.2	13.08	IPR001322///Lamin tail domain+++IPR016451///Intermediate filament, ifa/ifb+++IPR036415///Lamin tail domain superfamily+++IPR039008///Intermediate filament, rod domain	GO:0005882///intermediate filament+++GO:0030054///cell junction+++GO:0030056///hemidesmosome		GO:0098609///cell-cell adhesion
(7) Other	173730	nep-3	NEPrilysin metallopeptidase family	2.5025	0.048774	0.0123687	0	0		2	11	0.06	0.34	0.05	0.29	IPR000718///Peptidase M13+++IPR008753///Peptidase M13, N-terminal domain+++IPR018497///Peptidase M13, C-terminal domain+++IPR024079///Metallopeptidase, catalytic domain superfamily+++IPR042089///Peptidase M13, domain 2	GO:0005886///plasma membrane+++GO:0016020///membrane+++GO:0016021///integral component of membrane	GO:0004222///metalloendopeptidase activity+++GO:0008233///peptidase activity+++GO:0008237///metallopeptidase activity+++GO:0016787///hydrolase activity+++GO:0046872///metal ion binding	GO:0006508///proteolysis+++GO:0016485///protein processing
(7) Other	173033	nhr-113	Nuclear Hormone Receptor family	3.04439	0.0269708	0.0060717	0	0		1.24	10	0.04	0.33	0.03	0.29	IPR000536///Nuclear hormone receptor, ligand-binding domain+++IPR001628///Zinc finger, nuclear hormone receptor-type+++IPR013088///Zinc finger, NHR/GATA-type+++IPR035500///Nuclear hormone receptor-like domain superfamily	GO:0005634///nucleus	GO:0003677///DNA binding+++GO:0003700///DNA-binding transcription factor activity+++GO:0008270///zinc ion binding+++GO:0043565///sequence-specific DNA binding+++GO:0046872///metal ion binding	GO:0006355///regulation of transcription, DNA-templated
(7) Other	182170	nhr-147	Nuclear Hormone Receptor family	1.53434	0.00735685	0.00131835	0	0	Ewald et al., 2015. Nature, 519(7541): 97-101.	10.48	30	0.29	0.84	0.24	0.72	IPR000536///Nuclear hormone receptor, ligand-binding domain+++IPR001628///Zinc finger, nuclear hormone receptor-type+++IPR013088///Zinc finger, NHR/GATA-type+++IPR035500///Nuclear hormone receptor-like domain superfamily	GO:0005634///nucleus	GO:0000978///RNA polymerase II proximal promoter sequence-specific DNA binding+++GO:0003677///DNA binding+++GO:0003700///DNA-binding transcription factor activity+++GO:0004879///nuclear receptor activity+++GO:0008270///zinc ion binding+++GO:0043565///sequence-specific DNA binding+++GO:0046872///metal ion binding	GO:0006355///regulation of transcription, DNA-templated+++GO:0006357///regulation of transcription by RNA polymerase II+++GO:0030154///cell differentiation+++GO:0030522///intracellular receptor signaling pathway+++GO:0048856///anatomical structure development
(7) Other	182297	nhr-150	Nuclear hormone receptor family member nhr-150	1.59516	0.0120148	0.00235038	0	0		9	27	0.47	1.42	0.39	1.23	IPR000536///Nuclear hormone receptor, ligand-binding domain+++IPR001628///Zinc finger, nuclear hormone receptor-type+++IPR013088///Zinc finger, NHR/GATA-type+++IPR035500///Nuclear hormone receptor-like domain superfamily+++IPR042936///Nuclear hormone receptor family member nhr-150	GO:0005634///nucleus	GO:0003677///DNA binding+++GO:0003700///DNA-binding transcription factor activity+++GO:0008270///zinc ion binding+++GO:0043565///sequence-specific DNA binding+++GO:0046872///metal ion binding	GO:0006355///regulation of transcription, DNA-templated
(7) Other	183808	nhr-172	Nuclear Hormone Receptor family	1.23502	0.00557201	0.000963286	0	0		19	45	1.3	3.06	1.07	2.64	IPR000536///Nuclear hormone receptor, ligand-binding domain+++IPR001628///Zinc finger, nuclear hormone receptor-type+++IPR013088///Zinc finger, NHR/GATA-type+++IPR035500///Nuclear hormone receptor-like domain superfamily	GO:0005634///nucleus	GO:0003677///DNA binding+++GO:0003700///DNA-binding transcription factor activity+++GO:0008270///zinc ion binding+++GO:0043565///sequence-specific DNA binding+++GO:0046872///metal ion binding	GO:0006355///regulation of transcription, DNA-templated
(7) Other	191496	nhr-245	Nuclear Hormone Receptor family	3.58496	0.00992385	0.0018695	0	1		0.72	9	0.04	0.48	0.03	0.42	IPR000536///Nuclear hormone receptor, ligand-binding domain+++IPR001628///Zinc finger, nuclear hormone receptor-type+++IPR013088///Zinc finger, NHR/GATA-type+++IPR035500///Nuclear hormone receptor-like domain superfamily	GO:0005634///nucleus	GO:0003700///DNA-binding transcription factor activity+++GO:0008270///zinc ion binding+++GO:0043565///sequence-specific DNA binding	GO:0006355///regulation of transcription, DNA-templated
(7) Other	259618	nlp-34	Neuropeptide-like protein	1.28686	2.54389e-14	1.07198e-15	0	0		85	222	47.14	115.02	38.99	99.16				GO:0007218///neuropeptide signaling pathway
(7) Other	172883	nola-3	Putative H/ACA ribonucleoprotein complex subunit 3	2.39813	0.0453301	0.0112578	0	0		1.45	9.05	30.9	162.88	25.56	140.42	IPR007264///H/ACA ribonucleoprotein complex, subunit Nop10+++IPR036756///H/ACA ribonucleoprotein complex, subunit Nop10 superfamily	GO:0005634///nucleus+++GO:0005730///nucleolus+++GO:0031429///box H/ACA snoRNP complex+++GO:0090661///box H/ACA telomerase RNP complex	GO:0030515///snoRNA binding+++GO:0034513///box H/ACA snoRNA binding+++GO:0070034///telomerase RNA binding	GO:0001522///pseudouridine synthesis+++GO:0006364///rRNA processing+++GO:0031118///rRNA pseudouridine synthesis+++GO:0031120///snRNA pseudouridine synthesis+++GO:0042254///ribosome biogenesis
(7) Other	182466	npax-4	Paired domain-containing protein	1.86394	0.0111199	0.00214408	0	0		6	22	0.5	1.82	0.41	1.56	IPR001523///Paired domain+++IPR009057///Homeobox-like domain superfamily+++IPR036388///Winged helix-like DNA-binding domain superfamily+++IPR043565///PAX family	GO:0005634///nucleus	GO:0000978///RNA polymerase II proximal promoter sequence-specific DNA binding+++GO:0000981///DNA-binding transcription factor activity, RNA polymerase II-specific+++GO:0003677///DNA binding	GO:0006355///regulation of transcription, DNA-templated+++GO:0006357///regulation of transcription by RNA polymerase II+++GO:0048856///anatomical structure development
(7) Other	184261	nspb-12	Nematode Specific Peptide family, group B	-2.39079	0.0216388	0.00469016	0	0		15	3	4.72	0.9	3.9	0.78	IPR009924///Protein of unknown function DUF1459
(7) Other	178432	ntl-11	CCR4-NOT transcription complex subunit 11	-1.93442	7.72137e-09	4.97238e-10	2	1		1006.75	739.58	73.54	19.24	60.83	16.58	IPR019312///CCR4-NOT transcription complex subunit 11	GO:0005634///nucleus+++GO:0005737///cytoplasm+++GO:0030014///CCR4-NOT complex		GO:0006402///mRNA catabolic process+++GO:0017148///negative regulation of translation+++GO:0031047///gene silencing by RNA
(7) Other	186125	oac-32	NRF domain-containing protein	2.64386	0.0046907	0.000796482	0	0	Mark et al., 2016. Cell Reports, 17: 1227-1237; Oliveira et al. 2009., Aging Cell, 8: 524-541.	3	18	0.08	0.5	0.07	0.43	IPR002656///Acyltransferase 3 domain+++IPR006621///Nose resistant-to-fluoxetine protein, N-terminal	GO:0016020///membrane+++GO:0016021///integral component of membrane	GO:0016747///transferase activity, transferring acyl groups other than amino-acyl groups
(7) Other	190505	oac-56	Acyl_transf_3 domain-containing protein	-3.16993	0.0482473	0.0121961	0	0		9	1	0.27	0.03	0.22	0.03	IPR002656///Acyltransferase 3 domain+++IPR043968///SGNH domain	GO:0016020///membrane+++GO:0016021///integral component of membrane	GO:0016747///transferase activity, transferring acyl groups other than amino-acyl groups	GO:0033692///cellular polysaccharide biosynthetic process
(7) Other	180096	oac-7	NRF domain-containing protein	1.13245	2.18028e-08	1.46648e-09	0	0		79	173	2.08	4.56	1.72	3.93	IPR002656///Acyltransferase 3 domain+++IPR006621///Nose resistant-to-fluoxetine protein, N-terminal	GO:0016020///membrane+++GO:0016021///integral component of membrane	GO:0016747///transferase activity, transferring acyl groups other than amino-acyl groups
(7) Other	181325	oct-2	MFS domain-containing protein	-1.1417	6.16042e-23	1.64078e-24	1	0		503	227	12.4	5.62	10.26	4.84	IPR005828///Major facilitator, sugar transporter-like+++IPR005829///Sugar transporter, conserved site+++IPR020846///Major facilitator superfamily domain+++IPR036259///MFS transporter superfamily	GO:0016020///membrane+++GO:0016021///integral component of membrane	GO:0022857///transmembrane transporter activity	GO:0055085///transmembrane transport
(7) Other	191739	ora-1	Onchocerca Related Antigen family	2.40395	2.40257e-10	1.3525e-11	0	0		14	75	1.47	7.78	1.22	6.71
(7) Other	185808	otpl-7	OToPetrin-Like	1.09311	0.0160593	0.00330122	1	1		20	43	0.6	1.28	0.49	1.11	IPR004878///Otopetrin	GO:0005886///plasma membrane+++GO:0005887///integral component of plasma membrane+++GO:0016020///membrane+++GO:0016021///integral component of membrane	GO:0015252///proton channel activity	GO:0006811///ion transport+++GO:1902600///proton transmembrane transport
(7) Other	182749	pals-6	Protein containing ALS2cr12 (ALS2CR12) signature	1.12082	2.69267e-22	7.40448e-24	0	0		223	485	9.96	21.66	8.24	18.67
(7) Other	3565621	pals-9	Protein containing ALS2cr12 (ALS2CR12) signature	1.53842	5.85604e-05	6.24518e-06	0	0		21	61	1.26	3.66	1.04	3.15
(7) Other	179747	papl-1	Purple acid phosphatase	1.61548	1.67742e-189	4.98422e-192	0	0		771	2378	33.52	102.71	27.73	88.54	IPR004843///Calcineurin-like phosphoesterase domain, ApaH type+++IPR008963///Purple acid phosphatase-like, N-terminal+++IPR015914///Purple acid phosphatase, N-terminal+++IPR025733///Iron/zinc purple acid phosphatase-like C-terminal domain+++IPR029052///Metallo-dependent phosphatase-like+++IPR041792///Purple acid phosphatase, metallophosphatase domain		GO:0003993///acid phosphatase activity+++GO:0016787///hydrolase activity+++GO:0046872///metal ion binding	GO:0016311///dephosphorylation
(7) Other	177741	pcp-2	Prolyl Carboxy Peptidase like	1.49727	1.33234e-16	4.95938e-18	1	0	Mark et al., 2016. Cell Reports, 17: 1227-1237; Oliveira et al., 2009. Aging Cell, 8: 524-541; Steinbaugh et al., 2015. eLife, 4: e07836; Ewald et al., 2015. Nature, 519(7541): 97-101; Glover-Cutter et al., 2013. PLoS Genetics, 9 (9): e1003701.	82	231	1.3	3.67	1.07	3.16	IPR008758///Peptidase S28+++IPR029058///Alpha/Beta hydrolase fold+++IPR042269///Serine carboxypeptidase S28, SKS domain	GO:0045121///membrane raft	GO:0008236///serine-type peptidase activity+++GO:0008239///dipeptidyl-peptidase activity+++GO:0016787///hydrolase activity	GO:0006508///proteolysis
(7) Other	179335	pfk-1.2	ATP-dependent 6-phosphofructokinase 2	1.50696	0.0409159	0.0099582	1	0		8	22	0.19	0.54	0.16	0.46	IPR000023///Phosphofructokinase domain+++IPR009161///ATP-dependent 6-phosphofructokinase, eukaryotic-type+++IPR015912///Phosphofructokinase, conserved site+++IPR022953///ATP-dependent 6-phosphofructokinase+++IPR035966///Phosphofructokinase superfamily	GO:0005737///cytoplasm+++GO:0005945///6-phosphofructokinase complex	GO:0000166///nucleotide binding+++GO:0003824///catalytic activity+++GO:0003872///6-phosphofructokinase activity+++GO:0005524///ATP binding+++GO:0016208///AMP binding+++GO:0016301///kinase activity+++GO:0016740///transferase activity+++GO:0042802///identical protein binding+++GO:0046872///metal ion binding+++GO:0048029///monosaccharide binding+++GO:0070095///fructose-6-phosphate binding	GO:0006002///fructose 6-phosphate metabolic process+++GO:0006096///glycolytic process+++GO:0008152///metabolic process+++GO:0016310///phosphorylation+++GO:0030388///fructose 1,6-bisphosphate metabolic process+++GO:0061621///canonical glycolysis
(7) Other	188041	pgap-2	Post-GPI attachment to proteins factor 2	1.10657	0.000342652	4.29472e-05	2	0		38.17	82.2	1.5	3.23	1.24	2.78	IPR019402///Frag1/DRAM/Sfk1+++IPR039545///Post-GPI attachment to proteins factor 2	GO:0000139///Golgi membrane+++GO:0005783///endoplasmic reticulum+++GO:0005789///endoplasmic reticulum membrane+++GO:0005794///Golgi apparatus+++GO:0016020///membrane+++GO:0016021///integral component of membrane		GO:0006506///GPI anchor biosynthetic process
(7) Other	187186	phf-33	PHD-type domain-containing protein	1.09456	2.0865e-05	2.04592e-06	1	0		53	113	1.55	3.31	1.28	2.85	IPR001965///Zinc finger, PHD-type+++IPR011011///Zinc finger, FYVE/PHD-type+++IPR013083///Zinc finger, RING/FYVE/PHD-type+++IPR019786///Zinc finger, PHD-type, conserved site+++IPR019787///Zinc finger, PHD-finger	GO:0005634///nucleus	GO:0046872///metal ion binding
(7) Other	184719	plp-2	Pur alpha Like Protein	1.0461	0.0348353	0.00826186	1	1		17	36	3.08	6.36	2.55	5.48	IPR006628///Purine-rich element binding protein family	GO:0005634///nucleus	GO:0000977///RNA polymerase II regulatory region sequence-specific DNA binding+++GO:0000981///DNA-binding transcription factor activity, RNA polymerase II-specific+++GO:0003677///DNA binding+++GO:0032422///purine-rich negative regulatory element binding	GO:0006357///regulation of transcription by RNA polymerase II
(7) Other	174710	plpr-1	acidPPc domain-containing protein	-1.03517	5.92157e-08	4.22604e-09	0	0		197	96	7.89	3.85	6.53	3.32	IPR000326///Phosphatidic acid phosphatase type 2/haloperoxidase+++IPR036938///Phosphatidic acid phosphatase type 2/haloperoxidase superfamily+++IPR043216///Phosphatidate (PA) phosphatase-related	GO:0005887///integral component of plasma membrane+++GO:0016020///membrane+++GO:0016021///integral component of membrane	GO:0008195///phosphatidate phosphatase activity+++GO:0042577///lipid phosphatase activity	GO:0006644///phospholipid metabolic process+++GO:0007165///signal transduction+++GO:0046839///phospholipid dephosphorylation
(7) Other	174955	pqn-32	DB domain-containing protein	-1.19417	8.50141e-07	6.8985e-08	0	1		131	57	4.05	1.77	3.35	1.52	IPR002602///Domain of unknown function DB
(7) Other	187696	R08C7.4	Glycosyltransferase family 92 protein	-3.39232	0.0291289	0.00663466	0	1		10	1	0.42	0.04	0.35	0.04	IPR008166///Glycosyltransferase family 92	GO:0016020///membrane+++GO:0016021///integral component of membrane	GO:0016740///transferase activity+++GO:0016757///transferase activity, transferring glycosyl groups
(7) Other	178632	R12A1.3	BPTI/Kunitz inhibitor domain-containing protein	-1.91544	1.41041e-08	9.29608e-10	0	0		72	16	3.81	1.01	3.15	0.87	IPR002223///Pancreatic trypsin inhibitor Kunitz domain+++IPR008197///WAP-type 'four-disulfide core' domain+++IPR020901///Proteinase inhibitor I2, Kunitz, conserved site+++IPR036645///Elafin-like superfamily+++IPR036880///Pancreatic trypsin inhibitor Kunitz domain superfamily	GO:0005576///extracellular region+++GO:0005615///extracellular space	GO:0004867///serine-type endopeptidase inhibitor activity+++GO:0030414///peptidase inhibitor activity	GO:0010951///negative regulation of endopeptidase activity+++GO:0043086///negative regulation of catalytic activity+++GO:0052547///regulation of peptidase activity
(7) Other	260136	R13A5.10	CMP/dCMP-type deaminase domain-containing protein	1.0011	0.00215332	0.000329804	0	0	Steinbaugh et al., 2015. eLife, 4: e07836.	34	70	6.58	13.17	5.44	11.35	IPR002125///Cytidine and deoxycytidylate deaminase domain+++IPR016193///Cytidine deaminase-like		GO:0003824///catalytic activity+++GO:0047974///guanosine deaminase activity	GO:0006152///purine nucleoside catabolic process
(7) Other	177277	R13H9.6	Protein kinase domain-containing protein	1.53051	0.0365898	0.00877286	0	0		6.49	19	0.36	1.04	0.29	0.89	IPR000719///Protein kinase domain+++IPR011009///Protein kinase-like domain superfamily+++IPR017441///Protein kinase, ATP binding site	GO:0005634///nucleus+++GO:0005737///cytoplasm	GO:0000166///nucleotide binding+++GO:0004672///protein kinase activity+++GO:0004674///protein serine/threonine kinase activity+++GO:0005524///ATP binding+++GO:0016301///kinase activity	GO:0006468///protein phosphorylation+++GO:0016310///phosphorylation+++GO:0018105///peptidyl-serine phosphorylation
(7) Other	178301	rab-19	RAB family	-6.98868	1.14814e-07	8.41724e-09	0	0		27.99	0	1.27	0	1.05	0	IPR001806///Small GTPase+++IPR005225///Small GTP-binding protein domain+++IPR027417///P-loop containing nucleoside triphosphate hydrolase	GO:0012505///endomembrane system	GO:0003924///GTPase activity+++GO:0005515///protein binding+++GO:0005525///GTP binding	GO:0000045///autophagosome assembly+++GO:0006886///intracellular protein transport
(7) Other	182417	rap-3	RAP homolog (vertebrate Rap GTPase family)	1.45372	0.0249512	0.00553752	0	0	Oliveira et al., 2009. Aging Cell, 8: 524-541.	9.01	25	0.92	2.52	0.76	2.18	IPR001806///Small GTPase+++IPR005225///Small GTP-binding protein domain+++IPR020849///Small GTPase, Ras-type+++IPR027417///P-loop containing nucleoside triphosphate hydrolase	GO:0005886///plasma membrane+++GO:0016020///membrane	GO:0000166///nucleotide binding+++GO:0003924///GTPase activity+++GO:0005525///GTP binding+++GO:0019003///GDP binding	GO:0007165///signal transduction+++GO:0030336///negative regulation of cell migration+++GO:0032486///Rap protein signal transduction
(7) Other	171653	sago-2	Piwi-like protein	1.26416	1.98693e-14	8.30838e-16	0	0	Oliveira et al., 2009. Aging Cell, 8: 524-541.	107.75	257.78	2.14	5.14	1.77	4.43	IPR003100///PAZ domain+++IPR003165///Piwi domain+++IPR012337///Ribonuclease H-like superfamily+++IPR036085///PAZ domain superfamily+++IPR036397///Ribonuclease H superfamily		GO:0003676///nucleic acid binding
(7) Other	184246	scl-14	SCP domain-containing protein	-1.53916	0.00256181	0.000401088	1	0		40	14	4.65	1.6	3.84	1.38	IPR001283///Cysteine-rich secretory protein-related+++IPR002413///Venom allergen 5-like+++IPR014044///CAP domain+++IPR035940///CAP superfamily	GO:0005615///extracellular space
(7) Other	186248	sdz-21	SKN-1 Dependent Zygotic transcript	1.30203	0.0194509	0.00413398	0	0		13	32	0.73	1.8	0.61	1.55	IPR040426///Uncharacterized protein C05B5.4-like	GO:0016020///membrane+++GO:0016021///integral component of membrane
(7) Other	177640	sdz-25	F-box domain-containing protein	1.30601	5.03569e-05	5.29142e-06	1	0		32	79.5	2.37	5.86	1.96	5.05	IPR001810///F-box domain+++IPR012885///F-box associated domain, type 2
(7) Other	173198	sdz-30	SKN-1 Dependent Zygotic transcript	1.19526	0.0122099	0.00239052	0	0		18	41	0.69	1.58	0.57	1.36	IPR039908///Protein sepa-1	GO:0005737///cytoplasm		GO:0006914///autophagy
(7) Other	173269	smd-1	S-adenosylmethionine decarboxylase beta chain	1.26151	1.85043e-151	6.59798e-154	0	0		1165	2785	34.72	83.24	28.72	71.76	IPR001985///S-adenosylmethionine decarboxylase+++IPR016067///S-adenosylmethionine decarboxylase, core+++IPR018166///S-adenosylmethionine decarboxylase, conserved site	GO:0005829///cytosol	GO:0004014///adenosylmethionine decarboxylase activity+++GO:0016829///lyase activity+++GO:0016831///carboxy-lyase activity	GO:0006557///S-adenosylmethioninamine biosynthetic process+++GO:0006596///polyamine biosynthetic process+++GO:0006597///spermine biosynthetic process+++GO:0008295///spermidine biosynthetic process
(7) Other	172179	spe-11	Spermatocyte protein spe-11	-2.22707	0.0338209	0.0079555	0	0		14.08	3.07	1.03	0.22	0.85	0.19		GO:0005634///nucleus+++GO:0005737///cytoplasm+++GO:0048471///perinuclear region of cytoplasm	GO:0003674///molecular_function	GO:0007275///multicellular organism development+++GO:0007283///spermatogenesis+++GO:0030154///cell differentiation+++GO:0030703///eggshell formation+++GO:0060468///prevention of polyspermy
(7) Other	184219	spin-3	MFS domain-containing protein	1.46105	9.45692e-05	1.05247e-05	2	0	Steinbaugh et al., 2015. eLife, 4: e07836.	23	63	0.81	2.23	0.67	1.92	IPR011701///Major facilitator superfamily+++IPR020846///Major facilitator superfamily domain+++IPR036259///MFS transporter superfamily+++IPR044770///Protein spinster-like	GO:0016020///membrane+++GO:0016021///integral component of membrane	GO:0022857///transmembrane transporter activity	GO:0055085///transmembrane transport
(7) Other	171681	spp-17	Saposin B-type domain-containing protein	-1.15102	0.000204894	2.44522e-05	0	1	Keshet et al., 2017. Mol Genet Genomics, 292:1341-1361; Oliveira et al., 2009. Aging Cell, 8: 524-541.	101	49	66.71	30.04	55.19	25.9	IPR008139///Saposin B type domain+++IPR011001///Saposin-like
(7) Other	188612	srd-5	Serpentine Receptor, class D (delta)	1.74474	0.0410468	0.0100078	0	0		5	17	0.37	1.24	0.3	1.07	IPR019421///7TM GPCR, serpentine receptor class d (Srd)	GO:0016020///membrane+++GO:0016021///integral component of membrane
(7) Other	3565142	srd-64	Serpentine Receptor, class D (delta)	1.81876	0.0274711	0.00620214	0	0		5	18	0.36	1.27	0.29	1.1	IPR019421///7TM GPCR, serpentine receptor class d (Srd)	GO:0016020///membrane+++GO:0016021///integral component of membrane
(7) Other	191823	srd-65	Serpentine Receptor, class D (delta)	3.12338	0.0452611	0.0112578	0	0		1	9	0.07	0.61	0.06	0.52	IPR019421///7TM GPCR, serpentine receptor class d (Srd)	GO:0016020///membrane+++GO:0016021///integral component of membrane
(7) Other	181842	sre-5	Serpentine Receptor, class E (epsilon)	5.93074	0.00291593	0.000463304	0	0		0	11	0	0.61	0	0.52	IPR004151///7TM GPCR, serpentine receptor class e (Sre)	GO:0016020///membrane+++GO:0016021///integral component of membrane		GO:0007606///sensory perception of chemical stimulus
(7) Other	185100	sre-6	Serpentine receptor class epsilon-6	1.34986	0.000396758	5.05432e-05	0	0		23	59	1.33	3.39	1.1	2.92	IPR004151///7TM GPCR, serpentine receptor class e (Sre)	GO:0016020///membrane+++GO:0016021///integral component of membrane		GO:0007606///sensory perception of chemical stimulus
(7) Other	191884	srh-130	Serpentine Receptor, class H	-5.67243	0.019168	0.00406246	0	0		8	0	0.51	0	0.43	0	IPR019422///7TM GPCR, serpentine receptor class h (Srh)	GO:0016020///membrane+++GO:0016021///integral component of membrane
(7) Other	178584	srh-2	Serpentine Receptor, class H	1.23663	0.00276465	0.000436578	0	0		47	87	3.17	7.47	2.62	6.44	IPR019422///7TM GPCR, serpentine receptor class h (Srh)	GO:0016020///membrane+++GO:0016021///integral component of membrane
(7) Other	13217708	srh-237	Serpentine Receptor, class H	5.58066	1.54955e-12	7.34174e-14	2	1		1	48	0.07	3.35	0.06	2.89	IPR019422///7TM GPCR, serpentine receptor class h (Srh)	GO:0016020///membrane+++GO:0016021///integral component of membrane
(7) Other	186528	srh-308	Serpentine Receptor, class H	6.04439	0.00992101	0.0018695	0	0		0	9	0	0.66	0	0.57	IPR019422///7TM GPCR, serpentine receptor class h (Srh)	GO:0016020///membrane+++GO:0016021///integral component of membrane
(7) Other	187652	srsx-21	G_PROTEIN_RECEP_F1_2 domain-containing protein	-1.68182	0.0409353	0.00997176	1	0		19	6	1.54	0.48	1.27	0.41	IPR000276///G protein-coupled receptor, rhodopsin-like+++IPR017452///GPCR, rhodopsin-like, 7TM+++IPR019424///Serpentine type 7TM GPCR chemoreceptor Srsx	GO:0016020///membrane+++GO:0016021///integral component of membrane	GO:0004930///G protein-coupled receptor activity	GO:0007186///G protein-coupled receptor signaling pathway
(7) Other	191221	srw-3	G_PROTEIN_RECEP_F1_2 domain-containing protein	3.12338	0.0453202	0.0112578	0	1		1	9	0.07	0.61	0.06	0.53	IPR017452///GPCR, rhodopsin-like, 7TM+++IPR019427///7TM GPCR, serpentine receptor class w (Srw)	GO:0005886///plasma membrane+++GO:0016020///membrane+++GO:0016021///integral component of membrane	GO:0008528///G protein-coupled peptide receptor activity	GO:0007186///G protein-coupled receptor signaling pathway
(7) Other	188768	str-124	Seven TM Receptor	1.54716	0.000308114	3.82188e-05	1	0		17	50	1.16	3.39	0.96	2.92	IPR019428///7TM GPCR, serpentine receptor class r (Str)	GO:0005887///integral component of plasma membrane+++GO:0016020///membrane+++GO:0016021///integral component of membrane	GO:0038022///G protein-coupled olfactory receptor activity	GO:0007186///G protein-coupled receptor signaling pathway+++GO:0042048///olfactory behavior+++GO:0050911///detection of chemical stimulus involved in sensory perception of smell
(7) Other	187047	swt-5	Sugar transporter SWEET	-2.01594	0.0134748	0.00267968	0	0		20	5	1.82	0.45	1.51	0.39	IPR004316///SWEET sugar transporter	GO:0005886///plasma membrane+++GO:0016020///membrane+++GO:0016021///integral component of membrane+++GO:0016592///mediator complex	GO:0003712///transcription coregulator activity	GO:0006357///regulation of transcription by RNA polymerase II+++GO:0008643///carbohydrate transport
(7) Other	187765	swt-6	Sugar transporter SWEET	1.5283	7.02472e-15	2.84632e-16	0	0		67	196	7.53	21.72	6.23	18.73	IPR004316///SWEET sugar transporter	GO:0005886///plasma membrane+++GO:0016020///membrane+++GO:0016021///integral component of membrane+++GO:0016592///mediator complex	GO:0003712///transcription coregulator activity	GO:0006357///regulation of transcription by RNA polymerase II+++GO:0008643///carbohydrate transport
(7) Other	188228	T07D10.3	C2H2-type domain-containing protein	-1.15754	0.0419381	0.0102636	0	0		33.4	15	1.74	0.78	1.44	0.67	IPR013087///Zinc finger C2H2-type
(7) Other	188336	T09E11.8	Glycosyltransferase family 92 protein	1.29105	8.28743e-05	9.06648e-06	0	0		31	76	0.85	2.08	0.7	1.8	IPR008166///Glycosyltransferase family 92	GO:0016020///membrane+++GO:0016021///integral component of membrane	GO:0016740///transferase activity+++GO:0016757///transferase activity, transferring glycosyl groups
(7) Other	180092	T13F3.6	DUF19 domain-containing protein	1.51858	1.47569e-07	1.10019e-08	1	0	Steinbaugh et al., 2015. eLife, 4: e07836.	31.84	93.91	6.3	18.05	5.21	15.56	IPR002542///Domain of unknown function DUF19
(7) Other	13186491	T19H5.6	Glyco_18 domain-containing protein	-1.07886	0.00902232	0.00167335	0	0		53	25	1.88	0.89	1.56	0.77	IPR001223///Glycoside hydrolase family 18, catalytic domain+++IPR011583///Chitinase II+++IPR017853///Glycoside hydrolase superfamily	GO:0016020///membrane+++GO:0016021///integral component of membrane	GO:0008061///chitin binding	GO:0005975///carbohydrate metabolic process
(7) Other	188647	T20D4.11	DUF19 domain-containing protein	-1.0921	3.95972e-05	4.0731e-06	0	0	Nhan et al., 2019. PNAS, 116(44): 22322-22330.	114	54	10.51	4.93	8.7	4.25	IPR002542///Domain of unknown function DUF19+++IPR016638///Uncharacterised protein family UPF0376
(7) Other	260150	T20G5.13	DB domain-containing protein	1.29639	0.0428363	0.0105182	0	0		10	25	1.14	2.8	0.94	2.41	IPR002602///Domain of unknown function DB
(7) Other	189024	T28A11.19	DUF19 domain-containing protein	-1.87937	8.0646e-06	7.39364e-07	0	0	Nhan et al., 2019. PNAS, 116(44): 22322-22330.	58	16	6.88	1.87	5.69	1.61	IPR002542///Domain of unknown function DUF19+++IPR016638///Uncharacterised protein family UPF0376
(7) Other	176450	tbx-8	T-box transcription factor tbx-8	1.17218	0.00471286	0.000800498	1	0		22	50	1.42	3.2	1.17	2.76	IPR001699///Transcription factor, T-box+++IPR008967///p53-like transcription factor, DNA-binding+++IPR018186///Transcription factor, T-box, conserved site+++IPR036960///T-box superfamily	GO:0005634///nucleus+++GO:0005667///transcription factor complex	GO:0000978///RNA polymerase II proximal promoter sequence-specific DNA binding+++GO:0000981///DNA-binding transcription factor activity, RNA polymerase II-specific+++GO:0003677///DNA binding+++GO:0003700///DNA-binding transcription factor activity	GO:0001708///cell fate specification+++GO:0006355///regulation of transcription, DNA-templated+++GO:0006357///regulation of transcription by RNA polymerase II+++GO:0010172///embryonic body morphogenesis
(7) Other	192062	tsp-7	Tetraspanin	-1.22119	0.0043738	0.000736292	1	0		51	22	4.01	1.72	3.32	1.48	IPR000301///Tetraspanin, animals+++IPR008952///Tetraspanin, EC2 domain superfamily+++IPR018499///Tetraspanin/Peripherin	GO:0005887///integral component of plasma membrane+++GO:0016020///membrane+++GO:0016021///integral component of membrane
(7) Other	174757	ttr-18	TransThyretin-Related family domain	1.0685	3.64216e-33	6.6704e-35	0	0		340	735	69.41	145.57	57.42	125.5	IPR001534///Transthyretin-like+++IPR038479///Transthyretin-like superfamily	GO:0005576///extracellular region+++GO:0009986///cell surface
(7) Other	188071	ttr-22	TransThyretin-Related family domain	-1.69067	0.0096658	0.00181462	0	0		28	9	7.36	2.28	6.09	1.96	IPR001534///Transthyretin-like+++IPR038479///Transthyretin-like superfamily	GO:0005576///extracellular region+++GO:0009986///cell surface
(7) Other	187890	ttr-29	TransThyretin-Related family domain	-1.04712	1.99429e-08	1.33599e-09	1	0		218	108	35.79	17.32	29.61	14.93	IPR001534///Transthyretin-like+++IPR038479///Transthyretin-like superfamily	GO:0005576///extracellular region+++GO:0009986///cell surface
(7) Other	192079	twk-4	TWiK family of potassium channels	-1.30485	0.0014034	0.000204482	1	1		53.26	21.19	0.84	0.34	0.69	0.29	IPR003280///Two pore domain potassium channel+++IPR013099///Potassium channel domain	GO:0005887///integral component of plasma membrane+++GO:0016020///membrane+++GO:0016021///integral component of membrane	GO:0005267///potassium channel activity+++GO:0022841///potassium ion leak channel activity	GO:0006811///ion transport+++GO:0030322///stabilization of membrane potential+++GO:0071805///potassium ion transmembrane transport
(7) Other	178551	txt-2	Protein kinase domain-containing protein	1.10624	0.000403982	5.1529e-05	1	1		37	80	2.29	4.93	1.89	4.25	IPR000719///Protein kinase domain+++IPR008271///Serine/threonine-protein kinase, active site+++IPR011009///Protein kinase-like domain superfamily+++IPR017441///Protein kinase, ATP binding site	GO:0005634///nucleus+++GO:0005737///cytoplasm	GO:0000166///nucleotide binding+++GO:0004672///protein kinase activity+++GO:0004674///protein serine/threonine kinase activity+++GO:0005524///ATP binding+++GO:0016301///kinase activity	GO:0006468///protein phosphorylation+++GO:0016310///phosphorylation+++GO:0035556///intracellular signal transduction
(7) Other	181273	vap-2	Venom-Allergen-like Protein	-1.22287	1.94333e-71	1.54333e-73	0	0		1432	614	60.64	25.98	50.16	22.39	IPR001283///Cysteine-rich secretory protein-related+++IPR002413///Venom allergen 5-like+++IPR014044///CAP domain+++IPR018244///Allergen V5/Tpx-1-related, conserved site+++IPR035940///CAP superfamily	GO:0005576///extracellular region+++GO:0005615///extracellular space+++GO:0016020///membrane+++GO:0016021///integral component of membrane	GO:0003674///molecular_function	GO:0008150///biological_process
(7) Other	180346	vmo-1	vitelline membrane outer layer 1 homolog	7	3.28195e-36	5.51424e-38	1	0		1	129	0.13	16.64	0.11	14.35	IPR005515///Vitelline membrane outer layer protein I (VOMI)+++IPR036706///Vitelline membrane outer layer protein I (VOMI) superfamily	GO:0005615///extracellular space
(7) Other	189204	W04G5.9	PAW domain-containing protein	2.0163	0.0296888	0.00678464	2	0		4	16	0.22	0.89	0.18	0.76	IPR006588///Peptide N glycanase, PAW domain+++IPR008979///Galactose-binding-like domain superfamily+++IPR038680///PAW domain superfamily	GO:0005737///cytoplasm	GO:0016787///hydrolase activity	GO:0006516///glycoprotein catabolic process
(7) Other	180597	wrt-2	WaRThog (hedgehog-like family)	-1.50947	7.27812e-05	7.88758e-06	2	0	Nhan et al., 2019. PNAS, 116(44): 22322-22330.	63	22	2.42	0.85	2	0.73
(7) Other	24105148	Y53F4B.62	F-box domain-containing protein	1.184	0.00471136	0.000800498	0	0		22	50	1.36	3.09	1.13	2.66	IPR001810///F-box domain+++IPR012885///F-box associated domain, type 2			GO:0009790///embryo development
(7) Other	3896797	Y54G2A.40	RING-type domain-containing protein	1.33258	0.006125	0.00107113	0	0		14.97	37.9	0.27	0.68	0.22	0.59	IPR001841///Zinc finger, RING-type		GO:0046872///metal ion binding
(7) Other	190438	Y60A3A.16	Non-specific serine/threonine protein kinase	1.27711	0.000157682	1.8426e-05	2	0		29	71	2.55	6.18	2.11	5.33	IPR001772///Kinase associated domain 1 (KA1)+++IPR028375///KA1 domain/Ssp2, C-terminal		GO:0000166///nucleotide binding+++GO:0004674///protein serine/threonine kinase activity+++GO:0005524///ATP binding+++GO:0016301///kinase activity	GO:0006468///protein phosphorylation+++GO:0016310///phosphorylation
(7) Other	13217918	Y6G8.16	Apple domain-containing protein	3.25424	0.0269643	0.0060717	0	0		1	10	0.24	2.29	0.2	1.97	IPR003609///PAN/Apple domain
(7) Other	260184	Y71F9B.6	Cyclin N-terminal domain-containing protein	-2.74212	0.00280883	0.000444162	0	1		627	504	113.94	17.03	94.26	14.68	IPR006671///Cyclin, N-terminal+++IPR012388///CDK5 and ABL1 enzyme substrate 1/2+++IPR013763///Cyclin-like+++IPR036915///Cyclin-like superfamily			GO:0051726///regulation of cell cycle
(7) Other	190742	Y80D3A.9	Heme Responsive Gene	1.04469	5.25921e-12	2.61398e-13	0	1	Steinbaugh et al., 2015. eLife, 4: e07836.G141	135	281	11.92	24.59	9.86	21.2	IPR008551///Transport and Golgi organisation protein 2	GO:0005794///Golgi apparatus		GO:0007030///Golgi organization+++GO:0009306///protein secretion
(7) Other	191490	ZK1010.4	DB domain-containing protein	-1.38582	0.0176131	0.00368248	0	0	Ewald et al., 2015. Nature, 519(7541): 97-101.	28	10	2.77	1.06	2.29	0.92	IPR002602///Domain of unknown function DB
(7) Other	191431	ZK816.4	Nematode Specific Peptide family	-1.48382	0.0458424	0.0114346	0	0		22	8	1.79	0.64	1.48	0.56
(8) Uncharacterized protein	4363123	AH9.6	Uncharacterized protein	-1.03059	0.0181063	0.00380026	0	0		49	24	2.86	1.4	2.37	1.21		GO:0016020///membrane+++GO:0016021///integral component of membrane
(8) Uncharacterized protein	179432	B0024.4	Uncharacterized protein	1.07007	7.0977e-24	1.80989e-25	0	0	Keshet et al., 2017. Mol Genet Genomics, 292:1341-1361; Mark et al., 2016. Cell Reports, 17: 1227-1237; Oliveira et al., 2009. Aging Cell, 8: 524-541; Rizki et al., 2012. Aging Cell, 11: 717-721.	266	559	12.96	27.21	10.72	23.45	IPR005071///Transmembrane glycoprotein	GO:0045121///membrane raft
(8) Uncharacterized protein	178914	B0238.12	Uncharacterized protein	-1.28859	3.45711e-11	1.8098e-12	0	0	Ewald et al., 2015. Nature, 519(7541): 97-101.	200	82	10.48	4.29	8.67	3.7	IPR002919///Trypsin Inhibitor-like, cysteine rich domain+++IPR036084///Serine protease inhibitor-like superfamily	GO:0005576///extracellular region	GO:0004867///serine-type endopeptidase inhibitor activity+++GO:0030414///peptidase inhibitor activity	GO:0010466///negative regulation of peptidase activity+++GO:0010951///negative regulation of endopeptidase activity
(8) Uncharacterized protein	174761	B0334.5	Uncharacterized protein	5.12928	0.00992955	0.0018695	0	0		0	9.55	0	0.35	0	0.3	IPR002060///Squalene/phytoene synthase+++IPR008949///Isoprenoid synthase domain superfamily	GO:0005769///early endosome+++GO:0005794///Golgi apparatus+++GO:0005886///plasma membrane+++GO:0072546///ER membrane protein complex	GO:0016740///transferase activity+++GO:0022890///inorganic cation transmembrane transporter activity	GO:0009058///biosynthetic process+++GO:0098655///cation transmembrane transport
(8) Uncharacterized protein	182001	B0478.3	Uncharacterized protein	-1.79647	1.74541e-05	1.68223e-06	0	0		58	17	7.26	2.09	6	1.81	IPR036444///Phospholipase A2 domain superfamily	GO:0016020///membrane+++GO:0016021///integral component of membrane	GO:0004623///phospholipase A2 activity	GO:0006644///phospholipid metabolic process+++GO:0050482///arachidonic acid secretion
(8) Uncharacterized protein	6418828	B0563.10	Uncharacterized protein	2.36335	0.0487844	0.0123687	0	0		2	11	1.03	5.3	0.85	4.57
(8) Uncharacterized protein	4363127	B0563.9	Uncharacterized protein	1.48369	6.84722e-10	3.96554e-11	0	3		39	120	46.22	129.26	38.23	111.44
(8) Uncharacterized protein	178266	B0564.9	Uncharacterized protein	7.11894	1.75186e-07	1.32407e-08	0	0		0	26.48	0	1.39	0	1.2	IPR006553///Leucine-rich repeat, cysteine-containing subtype+++IPR032675///Leucine-rich repeat domain superfamily	GO:0019005///SCF ubiquitin ligase complex		GO:0031146///SCF-dependent proteasomal ubiquitin-dependent protein catabolic process
(8) Uncharacterized protein	182051	C01A2.6	Uncharacterized protein	1.69617	0.00136225	0.000197677	0	0		11	36	1.04	3.37	0.86	2.91
(8) Uncharacterized protein	178885	C02E7.6	Uncharacterized protein	-1.90762	5.19954e-11	2.7641e-12	0	0		119	34	68.96	18.38	57.05	15.84
(8) Uncharacterized protein	178884	C02E7.7	Uncharacterized protein	-2.52013	3.51773e-05	3.57854e-06	0	0		37	7	30.46	5.31	25.2	4.57
(8) Uncharacterized protein	182265	C05E4.12	Uncharacterized protein	1.96578	0.0296678	0.00678464	0	0		4	16	0.64	2.5	0.53	2.16
(8) Uncharacterized protein	182304	C06C3.7	Uncharacterized protein	1.86969	0.0450965	0.0111876	0	0		4	15	0.55	2.01	0.45	1.74
(8) Uncharacterized protein	177472	C06G3.3	Uncharacterized protein	-1.19775	0.00873165	0.00161047	0	0		56	27	77.99	34	64.52	29.31
(8) Uncharacterized protein	174599	C07E3.10	Uncharacterized protein	-1.37777	0.0263333	0.00589262	0	1		30	12	7.77	2.99	6.43	2.58		GO:0016020///membrane+++GO:0016021///integral component of membrane
(8) Uncharacterized protein	3564791	C08F1.11	Uncharacterized protein	1.07168	1.84717e-07	1.4001e-08	0	0		79	166	3.73	7.84	3.09	6.76		GO:0016020///membrane+++GO:0016021///integral component of membrane
(8) Uncharacterized protein	180870	C09B8.4	Uncharacterized protein	1.60407	8.51274e-05	9.35436e-06	0	0	Keshet et al., 2017. Mol Genet Genomics, 292:1341-1361; Mark et al., 2016. Cell Reports, 17: 1227-1237; Oliveira et al., 2009. Aging Cell, 8: 524-541; Rizki et al., 2012. Aging Cell, 11: 717-721.	18	55	1.5	4.56	1.24	3.93	IPR008547///Protein of unknown function DUF829, TMEM53+++IPR029058///Alpha/Beta hydrolase fold	GO:0016020///membrane+++GO:0016021///integral component of membrane
(8) Uncharacterized protein	182459	C09G1.2	Uncharacterized protein	-1.26303	0.0360131	0.00859956	0	0		29	12	0.36	0.15	0.3	0.13
(8) Uncharacterized protein	182461	C09G5.7	Uncharacterized protein	1.62059	0.0135778	0.00270382	0	0		8	25	0.4	1.23	0.33	1.06
(8) Uncharacterized protein	182525	C11H1.5	Uncharacterized protein	4.05889	0.00172724	0.00025708	1	0		1	15	0.03	0.5	0.03	0.43	IPR000884///Thrombospondin type-1 (TSP1) repeat+++IPR036383///Thrombospondin type-1 (TSP1) repeat superfamily	GO:0005886///plasma membrane		GO:0031532///actin cytoskeleton reorganization
(8) Uncharacterized protein	180642	C12D12.1	Uncharacterized protein	1.21337	1.38188e-104	6.71902e-107	0	0		847	1988	21.08	48.88	17.44	42.14
(8) Uncharacterized protein	174637	C14A4.9	Uncharacterized protein	-1.49407	0.00966487	0.0018134	0	0	Nhan et al., 2019. PNAS, 116(44): 22322-22330.	33	12	5.69	2.02	4.71	1.74
(8) Uncharacterized protein	182676	C16C8.9	Uncharacterized protein	4.10943	0.000298714	3.70044e-05	0	1		1	18	0.23	3.97	0.19	3.42
(8) Uncharacterized protein	182710	C17B7.10	Uncharacterized protein	-2.70044	0.0482679	0.0121961	1	1	Nhan et al., 2019. PNAS, 116(44): 22322-22330.	9	1	0.39	0.06	0.32	0.05
(8) Uncharacterized protein	182706	C17B7.4	DUF19 domain-containing protein	-3.11334	0.00273961	0.000431884	0	0	Nhan et al., 2019. PNAS, 116(44): 22322-22330.	17	2	2.25	0.26	1.86	0.22	IPR002542///Domain of unknown function DUF19+++IPR016638///Uncharacterised protein family UPF0376
(8) Uncharacterized protein	172766	C17E4.2	Uncharacterized protein	-1.63005	0.0172549	0.00359268	0	0	Mark et al., 2016. Cell Reports, 17: 1227-1237; Oliveira et al., 2009. Aging Cell, 8: 524-541; Steinbaugh et al., 2015. eLife, 4: e07836.	23.32	7.58	0.65	0.21	0.53	0.18
(8) Uncharacterized protein	173668	C17F4.7	Uncharacterized protein	1.15122	1.25907e-46	1.6053e-48	0	0		418	946	58.73	130.44	48.58	112.45
(8) Uncharacterized protein	177007	C23H5.8	Uncharacterized protein	5.58465	0	0	2	0	Steinbaugh et al., 2015. eLife, 4: e07836.	121	5576.93	13.32	639.22	11.02	551.09
(8) Uncharacterized protein	178736	C24B9.3	Uncharacterized protein	3.01835	0	0	0	0		1696	13747	78.32	634.58	64.79	547.09	IPR002035///von Willebrand factor, type A+++IPR036465///von Willebrand factor A-like domain superfamily
(8) Uncharacterized protein	182931	C26B9.2	Uncharacterized protein	-5.24793	0.0106493	0.0020401	0	1		9.82	0	0.38	0	0.31	0
(8) Uncharacterized protein	182969	C27H5.6	Uncharacterized protein	1.77633	0.0102176	0.00193753	0	0	Nhan et al., 2019. PNAS, 116(44): 22322-22330.	7	24	0.47	1.61	0.39	1.39		GO:0016020///membrane+++GO:0016021///integral component of membrane
(8) Uncharacterized protein	183032	C29G2.3	Uncharacterized protein	-2.47805	0.00220107	0.000338068	0	0		22	4	2.34	0.42	1.93	0.36
(8) Uncharacterized protein	259588	C33A12.19	Uncharacterized protein	1.18182	1.01342e-24	2.48564e-26	1	0		212	486	20.66	46.87	17.09	40.41
(8) Uncharacterized protein	183218	C34G6.3	Uncharacterized protein	1.95588	0.0297029	0.00678464	1	0	Steinbaugh et al., 2015. eLife, 4: e07836.	4	16	0.83	3.22	0.69	2.77
(8) Uncharacterized protein	183220	C34H4.2	Uncharacterized protein	1.43638	5.84582e-39	8.96928e-41	0	1		216	584	9.06	24.52	7.5	21.14	IPR005071///Transmembrane glycoprotein
(8) Uncharacterized protein	3565115	C35A5.11	Uncharacterized protein	-1.61085	1.42406e-05	1.3579e-06	0	0	Steinbaugh et al., 2015. eLife, 4: e07836.	69	23	9.56	3.13	7.91	2.7
(8) Uncharacterized protein	183313	C38D9.2	Uncharacterized protein	1.14341	1.52077e-22	4.14906e-24	1	0		217	478	5.98	13.21	4.94	11.39
(8) Uncharacterized protein	183416	C43F9.7	Uncharacterized protein	1.36134	0.0409069	0.0099582	0	0		8	22	4.55	11.69	3.77	10.08
(8) Uncharacterized protein	179528	C45B11.2	Uncharacterized protein	1.10515	0.00147208	0.000215682	0	0		31	67	2.05	4.41	1.69	3.8
(8) Uncharacterized protein	180878	C45B2.1	Uncharacterized protein	1.51106	1.0076e-34	1.75826e-36	1	0	Nhan et al., 2019. PNAS, 116(44): 22322-22330.	146	443	70.36	200.54	58.21	172.89
(8) Uncharacterized protein	183469	C45E5.1	Uncharacterized protein	-1.62855	7.68995e-08	5.5587e-09	1	0		96	31	5.04	1.63	4.17	1.4	IPR006349///2-phosphoglycolate phosphatase, eukaryotic+++IPR006357///HAD-superfamily hydrolase, subfamily IIA+++IPR023214///HAD superfamily+++IPR036412///HAD-like superfamily	GO:0005737///cytoplasm	GO:0016787///hydrolase activity+++GO:0016791///phosphatase activity	GO:0016311///dephosphorylation
(8) Uncharacterized protein	172132	C46H11.10	Uncharacterized protein	-1.12663	0.000106217	1.20104e-05	0	0	Steinbaugh et al., 2015. eLife, 4: e07836.	96	44	4.76	2.18	3.94	1.88
(8) Uncharacterized protein	183519	C46H3.1	Uncharacterized protein	1.47393	0.0197662	0.0042106	2	0		8.61	24	0.45	1.25	0.37	1.08
(8) Uncharacterized protein	3565399	C47E8.11	Uncharacterized protein	1.14601	5.76139e-55	6.22516e-57	0	1		535.08	1178.91	12.91	28.57	10.68	24.63
(8) Uncharacterized protein	3565778	C47E8.9	Uncharacterized protein	-6.33985	0.0191631	0.00406246	0	0		8.66	0	0.81	0	0.67	0
(8) Uncharacterized protein	172316	C48E7.7	Uncharacterized protein	-1.1961	0.0313002	0.00723742	0	0		34.1	15.25	5.98	2.61	4.94	2.25
(8) Uncharacterized protein	28661643	C49G7.7	Uncharacterized protein	1.46914	6.73838e-13	3.11618e-14	0	0	Steinbaugh et al., 2015. eLife, 4: e07836.	65	181	4.58	12.68	3.79	10.93
(8) Uncharacterized protein	177554	C50F7.5	Uncharacterized protein	1.08177	3.92665e-82	2.67292e-84	0	0	Steinbaugh et al., 2015. eLife, 4: e07836.	883	1883	72.71	153.9	60.15	132.68
(8) Uncharacterized protein	3565784	D1007.18	Uncharacterized protein	-1.02497	0.0164571	0.00339544	1	0		55	28	12.82	6.3	10.6	5.43
(8) Uncharacterized protein	179191	D1014.5	Uncharacterized protein	-1.32805	0.00261351	0.000409746	1	0		48	19	1.18	0.47	0.98	0.4	IPR008166///Glycosyltransferase family 92	GO:0016020///membrane+++GO:0016021///integral component of membrane	GO:0016740///transferase activity+++GO:0016757///transferase activity, transferring glycosyl groups
(8) Uncharacterized protein	179495	D1054.9	Uncharacterized protein	-1.20198	1.5764e-06	1.31324e-07	0	0		120	51	4.21	1.83	3.49	1.58
(8) Uncharacterized protein	42101339	D1081.3	Uncharacterized protein	3.16993	0.045271	0.0112578	0	1		1	9	0.07	0.63	0.06	0.55	IPR005514///Chymotrypsin family Peptidase-S1+++IPR009003///Peptidase S1, PA clan+++IPR043504///Peptidase S1, PA clan, chymotrypsin-like fold
(8) Uncharacterized protein	183934	D1086.7	Uncharacterized protein	-1.00774	3.57446e-05	3.64012e-06	0	0		123.31	60.98	1.87	0.93	1.55	0.8		GO:0016020///membrane+++GO:0016021///integral component of membrane
(8) Uncharacterized protein	172380	D2092.8	Uncharacterized protein	-1.99534	0.00139236	0.000202724	0	1		31	8	6.18	1.55	5.12	1.34
(8) Uncharacterized protein	13223797	E02H4.8	Uncharacterized protein	-1.73073	0.0106722	0.00204622	0	0		26	8	3.85	1.16	3.19	1
(8) Uncharacterized protein	177904	F01G10.5	Uncharacterized protein	1.45251	0.0352967	0.00839608	0	0		9	24	0.19	0.52	0.16	0.45
(8) Uncharacterized protein	353440	F08F3.10	Uncharacterized protein	-1.27798	0.0123799	0.00243184	0	1		37.86	15.51	0.97	0.4	0.8	0.34		GO:0016020///membrane+++GO:0016021///integral component of membrane
(8) Uncharacterized protein	184198	F08F8.6	Uncharacterized protein	1.79355	0.0167	0.0034582	0	0		6	21	0.45	1.56	0.37	1.34		GO:0016020///membrane+++GO:0016021///integral component of membrane
(8) Uncharacterized protein	184236	F09C6.10	Uncharacterized protein	6.64386	0.0323528	0.00754374	0	1		0	7	0	1	0	0.86
(8) Uncharacterized protein	184248	F09E10.5	Uncharacterized protein	-1.47947	0.0176086	0.00368248	0	0		28	10	1.45	0.52	1.2	0.44
(8) Uncharacterized protein	184263	F09F9.2	Uncharacterized protein	-1.30429	0.0196695	0.00418468	0	1	Nhan et al., 2019. PNAS, 116(44): 22322-22330.	34	14	4.47	1.81	3.7	1.56
(8) Uncharacterized protein	184332	F11A5.5	Uncharacterized protein	-5.45943	0.0191729	0.00406246	0	1		8	0	0.44	0	0.36	0	IPR002516///Glycosyl transferase, family 11	GO:0016020///membrane+++GO:0016021///integral component of membrane	GO:0008107///galactoside 2-alpha-L-fucosyltransferase activity+++GO:0016740///transferase activity+++GO:0016757///transferase activity, transferring glycosyl groups	GO:0005975///carbohydrate metabolic process+++GO:0036065///fucosylation+++GO:0043413///macromolecule glycosylation
(8) Uncharacterized protein	259354	F11C7.6	Uncharacterized protein	1.26546	3.09578e-06	2.681e-07	0	0		41	101	6.93	16.66	5.73	14.36	IPR000884///Thrombospondin type-1 (TSP1) repeat+++IPR036383///Thrombospondin type-1 (TSP1) repeat superfamily
(8) Uncharacterized protein	13220267	F14H12.17	Uncharacterized protein	3.27501	0.0269772	0.0060717	0	0		1	10	0.25	2.42	0.21	2.09		GO:0016020///membrane+++GO:0016021///integral component of membrane
(8) Uncharacterized protein	184523	F15B9.6	Uncharacterized protein	1.05639	2.44618e-21	7.14956e-23	0	0	Keshet et al., 2017. Mol Genet Genomics, 292:1341-1361; Mark et al., 2016. Cell Reports, 17: 1227-1237; Oliveira et al., 2009. Aging Cell, 8: 524-541; Nhan et al., 2019. PNAS 116(44): 22322-22330.	246	511	9.91	20.61	8.2	17.76		GO:0016020///membrane+++GO:0016021///integral component of membrane
(8) Uncharacterized protein	178625	F16B3.2	Uncharacterized protein	-1.87746	0.000281888	3.4722e-05	0	0		44	13	35.42	9.64	29.3	8.31
(8) Uncharacterized protein	184571	F16D3.6	Uncharacterized protein	1.87447	0.0450769	0.0111876	0	0		4	15	0.27	0.99	0.22	0.86	IPR010601///Protein of unknown function DUF1182	GO:0016020///membrane+++GO:0016021///integral component of membrane
(8) Uncharacterized protein	179516	F17C11.26	Uncharacterized protein	5.20945	0.00291692	0.000463304	1	0		0	11.26	0	0.37	0	0.32
(8) Uncharacterized protein	174084	F18C5.5	Uncharacterized protein	-1.75845	0.0280019	0.00634164	0	0		20	6	2.03	0.6	1.68	0.52
(8) Uncharacterized protein	259628	F18E3.11	Uncharacterized protein	-1.21379	4.31671e-07	3.3862e-08	1	0		170	82	337.69	145.59	279.35	125.52
(8) Uncharacterized protein	6418730	F18E3.13	Uncharacterized protein	-1.07369	3.33731e-05	3.3896e-06	2	0		154	82	323.74	153.81	267.81	132.6
(8) Uncharacterized protein	184825	F22D3.4	Uncharacterized protein	1.03814	0.00467947	0.000794322	0	0		31	63	0.56	1.15	0.47	0.99
(8) Uncharacterized protein	184916	F25B3.5	Uncharacterized protein	1.03406	1.09574e-06	8.99202e-08	0	1	Keshet et al., 2017. Mol Genet Genomics, 292:1341-1361; Mark et al., 2016. Cell Reports, 17: 1227-1237; Oliveira et al., 2009. Aging Cell, 8: 524-541.	65.45	140.95	2.93	6	2.42	5.17
(8) Uncharacterized protein	184948	F26A1.8	Uncharacterized protein	1.1375	0.0142863	0.00287888	0	0	Steinbaugh et al., 2015. eLife, 4: e07836.	17.9	39.32	0.85	1.87	0.7	1.61	IPR002781///Transmembrane protein TauE-like	GO:0016020///membrane+++GO:0016021///integral component of membrane
(8) Uncharacterized protein	3565537	F26D2.16	Uncharacterized protein	1.55459	0.0105962	0.00202764	0	0		10	29	0.32	0.94	0.27	0.81
(8) Uncharacterized protein	172776	F30A10.2	Uncharacterized protein	-2.06301	0.00883781	0.0016334	0	0		21	5	1.17	0.28	0.97	0.24
(8) Uncharacterized protein	185153	F31D5.6	Uncharacterized protein	1.60989	6.61653e-08	4.73988e-09	0	0		31.2	95	1.53	4.67	1.27	4.02
(8) Uncharacterized protein	174688	F33A8.7	Uncharacterized protein	-1.28109	0.0312119	0.00721196	0	0	Ewald et al., 2015. Nature, 519(7541): 97-101.	31	13	4.18	1.72	3.46	1.49
(8) Uncharacterized protein	177552	F33D4.6	Uncharacterized protein	-1.15704	0.000373521	4.73006e-05	0	0		80	36	2.23	1	1.85	0.87
(8) Uncharacterized protein	6418627	F33H12.7	Uncharacterized protein	1.37024	1.18585e-11	6.0606e-13	1	0	Steinbaugh et al., 2015. eLife, 4: e07836.	66	175	11.57	29.91	9.57	25.79
(8) Uncharacterized protein	185288	F35E2.5	Uncharacterized protein	1.5325	0.0286418	0.0065036	1	1		8	23	0.28	0.81	0.23	0.7	IPR005514///Chymotrypsin family Peptidase-S1
(8) Uncharacterized protein	185311	F35F10.6	Uncharacterized protein	-1.94228	0.000139489	1.61493e-05	0	0		42	11	3.92	1.02	3.24	0.88	IPR010381///Putative pyroglutamyl peptidase 1+++IPR016125///Peptidase C15, pyroglutamyl peptidase I-like+++IPR036440///Peptidase C15, pyroglutamyl peptidase I-like superfamily		GO:0008233///peptidase activity+++GO:0008234///cysteine-type peptidase activity+++GO:0016787///hydrolase activity	GO:0006508///proteolysis
(8) Uncharacterized protein	177159	F35F11.2	Uncharacterized protein	1.98272	0.0296958	0.00678464	0	0		4	16	0.42	1.66	0.35	1.43
(8) Uncharacterized protein	185466	F38E1.10	Uncharacterized protein	2.53605	0.0305501	0.00702932	0	0		2	12	0.15	0.87	0.12	0.75
(8) Uncharacterized protein	185535	F40E10.5	Uncharacterized protein	-1.24556	4.3859e-07	3.44522e-08	0	0	Steinbaugh et al., 2015. eLife, 4: e07836.	130	55	8.37	3.53	6.92	3.04
(8) Uncharacterized protein	185565	F40G12.5	Uncharacterized protein	-1.52494	2.27153e-34	4.01292e-36	0	0		490	171	32.72	11.37	27.06	9.8	IPR002542///Domain of unknown function DUF19
(8) Uncharacterized protein	185555	F40G9.6	Uncharacterized protein	1.69125	0.000117706	1.34367e-05	0	0		15.34	49.63	1.09	3.52	0.9	3.03		GO:0016020///membrane+++GO:0016021///integral component of membrane
(8) Uncharacterized protein	178856	F41F3.3	Uncharacterized protein	-2.2137	6.2496e-58	6.1787e-60	0	1		511	115	147.23	31.74	121.79	27.37
(8) Uncharacterized protein	3896826	F41F3.8	Uncharacterized protein	-1.75002	0.00112889	0.000160155	0	1	Ewald et al., 2015. Nature, 519(7541): 97-101.	37	11	1.48	0.44	1.22	0.38
(8) Uncharacterized protein	185723	F44A6.3	Uncharacterized protein	1.49354	0.0173772	0.0036219	0	0		9	26	1.52	4.28	1.25	3.69
(8) Uncharacterized protein	3565627	F49E12.12	Uncharacterized protein	-2.06413	0.0213727	0.00462556	0	0	Ewald et al., 2015. Nature, 519(7541): 97-101.	17	4	0.92	0.22	0.76	0.19	IPR039545///Post-GPI attachment to proteins factor 2	GO:0000139///Golgi membrane+++GO:0005789///endoplasmic reticulum membrane+++GO:0016020///membrane+++GO:0016021///integral component of membrane		GO:0006506///GPI anchor biosynthetic process
(8) Uncharacterized protein	3564919	F49E8.7	Uncharacterized protein	-6.6865	1.96739e-13	8.75814e-15	1	0		47.1	0	1.03	0	0.85	0			GO:0005515///protein binding
(8) Uncharacterized protein	181702	F52E10.4	Uncharacterized protein	-1.89805	0.00832676	0.0015232	1	1		245	178	59	15.83	48.81	13.65			GO:0005515///protein binding
(8) Uncharacterized protein	13191741	F53A2.11	Uncharacterized protein	-2.67807	0.0331218	0.00775706	0	0		12.69	2.18	0.32	0.05	0.26	0.05	IPR001503///Glycosyl transferase family 10+++IPR009497///Regulator protein, PHA-1	GO:0016020///membrane	GO:0008417///fucosyltransferase activity+++GO:0046920///alpha-(1->3)-fucosyltransferase activity	GO:0006486///protein glycosylation+++GO:0036065///fucosylation
(8) Uncharacterized protein	186161	F53C3.7	Uncharacterized protein	1.18802	1.98237e-08	1.32587e-09	0	0		70	160	4.49	10.23	3.72	8.82
(8) Uncharacterized protein	186162	F53C3.8	Uncharacterized protein	1.94507	0.000450665	5.82626e-05	0	0		9	35	0.87	3.35	0.72	2.89
(8) Uncharacterized protein	186167	F53E10.5	Uncharacterized protein	1.14975	0.00209904	0.000320242	0	0		27	60	1.28	2.84	1.06	2.45
(8) Uncharacterized protein	181673	F53H4.2	Uncharacterized protein	1.57187	7.11338e-24	1.81774e-25	0	0		101	305	12.55	37.31	10.38	32.16
(8) Uncharacterized protein	186217	F54B11.10	Uncharacterized protein	1.47564	0.0286487	0.0065036	0	0		8	23	1.69	4.7	1.39	4.05
(8) Uncharacterized protein	186254	F54F7.6	Uncharacterized protein	1.2796	2.08151e-16	7.86048e-18	0	0	Nhan et al., 2019. PNAS, 116(44): 22322-22330.	118	287	6.71	16.29	5.55	14.04		GO:0016020///membrane+++GO:0016021///integral component of membrane
(8) Uncharacterized protein	6418854	F54F7.9	Uncharacterized protein	1.1855	0.00654484	0.00115481	1	0		20	46	2.15	4.89	1.78	4.22
(8) Uncharacterized protein	178383	F55B11.3	Uncharacterized protein	1.06242	6.61907e-18	2.31006e-19	0	1		200.46	419.42	10.63	22.2	8.79	19.14
(8) Uncharacterized protein	3565995	F55B11.6	Uncharacterized protein	3.14505	0.0453005	0.0112578	0	0		1	9	0.13	1.15	0.11	0.99
(8) Uncharacterized protein	3565465	F55C5.10	Uncharacterized protein	6.88264	0.0323079	0.00754374	0	0		0	7	0	1.18	0	1.02
(8) Uncharacterized protein	3565007	F56D6.8	Uncharacterized protein	1.39299	0.046892	0.0117547	0	1		7	20	6.1	16.02	5.05	13.81
(8) Uncharacterized protein	177593	F57H12.6	Uncharacterized protein	3.15501	2.83944e-08	1.94358e-09	0	0		5	45	0.54	4.81	0.45	4.15
(8) Uncharacterized protein	179633	F58H1.2	Uncharacterized protein	-1.82175	0.0012251	0.000175657	1	0		35	10	4.03	1.14	3.33	0.98
(8) Uncharacterized protein	176276	F59B2.12	Uncharacterized protein	2.06413	1.78997e-05	1.73098e-06	0	0		11	46	0.22	0.92	0.18	0.8
(8) Uncharacterized protein	3565670	H04D03.4	Uncharacterized protein	-5.45943	4.02223e-05	4.14392e-06	0	0	Ewald et al., 2015. Nature, 519(7541): 97-101.	18.02	0	0.44	0	0.36	0	IPR001611///Leucine-rich repeat+++IPR032675///Leucine-rich repeat domain superfamily	GO:0031462///Cul2-RING ubiquitin ligase complex
(8) Uncharacterized protein	54162110	H04D03.7	Uncharacterized protein	1.94753	0.000299802	3.71716e-05	1	0		8.98	34	0.21	0.81	0.18	0.7
(8) Uncharacterized protein	175168	H10E21.4	Uncharacterized protein	-1.24286	0.00127946	0.000184765	0	0	Ewald et al., 2015. Nature, 519(7541): 97-101.	61	26	4.97	2.1	4.11	1.81	IPR002048///EF-hand domain+++IPR011992///EF-hand domain pair+++IPR018247///EF-Hand 1, calcium-binding site+++IPR019577///SPARC/Testican, calcium-binding domain		GO:0005509///calcium ion binding
(8) Uncharacterized protein	186770	H23N18.5	Uncharacterized protein	-3.40858	0.029122	0.00663466	0	0		10	1	4.46	0.42	3.69	0.36	IPR036444///Phospholipase A2 domain superfamily		GO:0004623///phospholipase A2 activity	GO:0006644///phospholipid metabolic process+++GO:0050482///arachidonic acid secretion
(8) Uncharacterized protein	3565869	H32K16.2	Uncharacterized protein	-1.10471	7.93812e-05	8.63716e-06	1	0		113	55	35.14	16.34	29.07	14.09
(8) Uncharacterized protein	176965	hpo-6	Uncharacterized protein	1.4099	3.98907e-85	2.60766e-87	0	0		495	1315	21.47	57.05	17.76	49.19	IPR005071///Transmembrane glycoprotein	GO:0045121///membrane raft
(8) Uncharacterized protein	182109	jud-4	Uncharacterized protein	-1.67516	0.0409444	0.00997176	0	0	Ewald et al., 2015. Nature, 519(7541): 97-101.	19	6	0.99	0.31	0.82	0.27
(8) Uncharacterized protein	186847	K01D12.9	Uncharacterized protein	-3.67886	1.62286e-07	1.22131e-08	1	1		37	3	7.3	0.57	6.04	0.5
(8) Uncharacterized protein	13220381	K02G10.15	Uncharacterized protein	1.0611	2.99418e-09	1.84083e-10	0	0		98	207	10.17	21.22	8.41	18.3
(8) Uncharacterized protein	177371	K08B4.2	Pep_M12B_propep domain-containing protein	1.37851	9.5025e-11	5.15938e-12	0	0		62	163	6.15	15.99	5.09	13.78
(8) Uncharacterized protein	177957	K08C7.4	Uncharacterized protein	1.12969	0.0360076	0.0086002	0	1		15	33	1.01	2.21	0.84	1.91
(8) Uncharacterized protein	24104735	K08D9.9	Uncharacterized protein	1.22056	0.000117442	1.34002e-05	1	0		24	64	104.49	243.5	86.44	209.93
(8) Uncharacterized protein	172448	K10D3.6	Uncharacterized protein	-1.21103	0.0475606	0.0119865	0	0		34	16	30.35	13.11	25.1	11.3		GO:0016020///membrane+++GO:0016021///integral component of membrane
(8) Uncharacterized protein	180143	K10G4.5	Uncharacterized protein	1.31818	6.8599e-05	7.40098e-06	0	1		30	75	0.77	1.92	0.63	1.66	IPR001810///F-box domain+++IPR002900///Domain of unknown function DUF38, Caenorhabditis species+++IPR040161///F-box A protein FB155/FB224
(8) Uncharacterized protein	175109	K10H10.4	Uncharacterized protein	-2.08139	0.000933779	0.000129397	0	0	Ewald et al., 2015. Nature, 519(7541): 97-101.	28	6	2.37	0.56	1.96	0.48			GO:0005515///protein binding
(8) Uncharacterized protein	176894	K11H12.4	Uncharacterized protein	1.20239	0.0167339	0.00346702	1	1	Keshet et al., 2017. Mol Genet Genomics, 292:1341-1361; Mark et al., 2016. Cell Reports, 17: 1227-1237; Oliveira et al., 2009. Aging Cell, 8: 524-541; Rizki et al., 2012. Aging Cell, 11: 717-721; Nhan et al., 2019. PNAS, 116(44): 22322-22330.	16	37	0.83	1.91	0.68	1.64	IPR005071///Transmembrane glycoprotein
(8) Uncharacterized protein	187412	M02H5.8	Uncharacterized protein	1.1308	8.01055e-14	3.47946e-15	0	0	Nhan et al., 2019. PNAS, 116(44): 22322-22330.	115	265	40.99	89.76	33.91	77.39	IPR027913///Protein of unknown function DUF4473
(8) Uncharacterized protein	181498	M03B6.3	Uncharacterized protein	-1.28177	0.00677662	0.001199	0	0		42	17	1.24	0.51	1.03	0.44
(8) Uncharacterized protein	3565481	M03B6.5	Uncharacterized protein	-1.73316	0.0106692	0.00204622	0	1		26	8	3.79	1.14	3.13	0.98		GO:0016020///membrane+++GO:0016021///integral component of membrane
(8) Uncharacterized protein	13218533	M04C3.5	Uncharacterized protein	1.42696	0.0297123	0.00680606	0	0		18	38	2.41	6.48	1.99	5.58
(8) Uncharacterized protein	174641	M28.8	Uncharacterized protein	1.0194	2.47174e-21	7.23762e-23	0	0	Keshet et al., 2017. Mol Genet Genomics, 292:1341-1361; Mark et al., 2016. Cell Reports, 17: 1227-1237; Oliveira et al., 2009. Aging Cell, 8: 524-541; Steinbaugh et al., 2015. eLife, 4: e07836.	270	545	5.91	11.98	4.89	10.33		GO:0016020///membrane+++GO:0016021///integral component of membrane
(8) Uncharacterized protein	4363121	R02E4.3	Uncharacterized protein	-1.2171	0.00506445	0.00086569	0	0		55	25	21.76	9.36	18	8.07
(8) Uncharacterized protein	178870	R02F11.1	Uncharacterized protein	-1.6186	6.5663e-22	1.84821e-23	0	0	Steinbaugh et al., 2015. eLife, 4: e07836; Nhan et al., 2019. PNAS, 116(44): 22322-22330.	286	94	26.47	8.62	21.9	7.43
(8) Uncharacterized protein	175150	R03C1.1	Uncharacterized protein	-2.21444	7.52158e-06	6.87954e-07	0	0	Ewald et al., 2015. Nature, 519(7541): 97-101.	60	17	3.62	0.78	2.99	0.68
(8) Uncharacterized protein	13219051	R04A9.9	Uncharacterized protein	-4.74287	0.03338	0.00783194	0	0	Steinbaugh et al., 2015. eLife, 4: e07836.	27.31	50.38	49	1.83	40.54	1.58
(8) Uncharacterized protein	187649	R07B1.8	Uncharacterized protein	-1.24793	0.014634	0.00296238	1	1		38	16	1.52	0.64	1.25	0.55
(8) Uncharacterized protein	187676	R07E3.2	Uncharacterized protein	-1.92238	0.00522917	0.000898366	0	0	Ewald et al., 2015. Nature, 519(7541): 97-101.	26	7	3.98	1.05	3.29	0.9
(8) Uncharacterized protein	180758	R08E3.1	Uncharacterized protein	1.06121	7.88408e-253	1.57596e-255	0	1		2981	6175	27.11	56.57	22.43	48.77	IPR000742///EGF-like domain		GO:0005112///Notch binding
(8) Uncharacterized protein	177952	R09H10.5	Uncharacterized protein	1.40422	1.8885e-112	8.26408e-115	1	0	Steinbaugh et al., 2015. eLife, 4: e07836.	671.29	1765.28	7.36	19.48	6.09	16.8	IPR000742///EGF-like domain+++IPR006582///MD domain
(8) Uncharacterized protein	187781	R10E11.9	Uncharacterized protein	1.37615	0.03064	0.00705498	0	0		10	26	0.47	1.22	0.39	1.05	IPR022559///Protein SUP-1-like	GO:0016020///membrane+++GO:0016021///integral component of membrane
(8) Uncharacterized protein	187804	R11D1.3	Uncharacterized protein	-1.16986	6.6553e-18	2.3263e-19	0	0		393	178	54.92	24.41	45.43	21.05
(8) Uncharacterized protein	172001	R12E2.14	Uncharacterized protein	-2.71349	8.97454e-09	5.80848e-10	0	0		60	10	58.31	8.89	48.23	7.67
(8) Uncharacterized protein	172000	R12E2.15	Uncharacterized protein	-2.94127	7.94065e-14	3.44052e-15	1	0	Rizki et al., 2012. Aging Cell, 11: 717-721.	89	13	194.48	25.32	160.88	21.83
(8) Uncharacterized protein	172002	R12E2.7	Uncharacterized protein	-2.03725	1.40214e-06	1.16125e-07	0	0	Steinbaugh et al., 2015. eLife, 4: e07836.	62	16	26.68	6.5	22.07	5.6
(8) Uncharacterized protein	3565494	R13H4.8	Uncharacterized protein	-2.89308	6.43895e-05	6.91204e-06	0	0	Ewald et al., 2015. Nature, 519(7541): 97-101.	29	4	3.64	0.49	3.01	0.43
(8) Uncharacterized protein	187886	R53.8	Uncharacterized protein	7.36632	0.00539684	0.00093067	0	0		0	10	0	1.65	0	1.42
(8) Uncharacterized protein	175539	R74.2	Uncharacterized protein	-1.05627	0.00872909	0.00161047	0	0		56	27	3.66	1.76	3.03	1.52
(8) Uncharacterized protein	187933	T01B7.8	Uncharacterized protein	-1.94391	0.0490947	0.0124792	0	0	Ewald et al., 2015. Nature, 519(7541): 97-101.	15	4	2.27	0.59	1.88	0.51
(8) Uncharacterized protein	180112	T03E6.8	Uncharacterized protein	-1.05464	1.24794e-20	3.80248e-22	0	0		519	250	23.14	11.14	19.14	9.61	IPR019422///7TM GPCR, serpentine receptor class h (Srh)	GO:0016020///membrane+++GO:0016021///integral component of membrane
(8) Uncharacterized protein	36805035	T04H1.12	Uncharacterized protein	-1.30307	0.000561851	7.43368e-05	1	0		62.78	25.44	1.9	0.77	1.57	0.67
(8) Uncharacterized protein	30314034	T05A7.12	Uncharacterized protein	5.70044	0.0323453	0.00754374	0	0		0	7	0	0.52	0	0.45	IPR029021///Protein-tyrosine phosphatase-like
(8) Uncharacterized protein	30314035	T05A7.13	Uncharacterized protein	1.14886	9.79476e-05	1.0943e-05	0	1		40	89	2.53	5.61	2.09	4.83	IPR001503///Glycosyl transferase family 10+++IPR009497///Regulator protein, PHA-1	GO:0016020///membrane	GO:0008417///fucosyltransferase activity+++GO:0046920///alpha-(1->3)-fucosyltransferase activity	GO:0006486///protein glycosylation+++GO:0036065///fucosylation
(8) Uncharacterized protein	3565763	T05A8.8	Uncharacterized protein	3.54689	0.00931048	0.00173635	0	0		1	12	0.16	1.87	0.13	1.61
(8) Uncharacterized protein	188139	T05F1.9	Uncharacterized protein	1.10097	4.81436e-05	5.04324e-06	1	0	Rizki et al., 2012. Aging Cell, 11: 717-721; Nhan et al., 2019. PNAS, 116(44): 22322-22330.	48	103	2.69	5.77	2.23	4.97				GO:0009790///embryo development
(8) Uncharacterized protein	174292	T05H10.3	Uncharacterized protein	-1.45208	3.85595e-20	1.20407e-21	1	1	Nhan et al., 2019. PNAS, 116(44): 22322-22330.	304	111	8.81	3.22	7.28	2.78
(8) Uncharacterized protein	6418768	T06E4.14	Uncharacterized protein	-2.04985	1.50119e-05	1.4363e-06	0	1		49	12	5.3	1.28	4.38	1.1
(8) Uncharacterized protein	179348	T06E4.9	Uncharacterized protein	-6.58496	0.0106523	0.0020401	1	1		9	0	0.96	0	0.79	0
(8) Uncharacterized protein	188303	T08G5.1	Uncharacterized protein	-5.2854	0.0342181	0.0080896	0	0		7	0	0.39	0	0.32	0
(8) Uncharacterized protein	3565478	T09A5.14	Uncharacterized protein	-3.49057	0.0172411	0.00358794	0	1		11	1	2.81	0.25	2.32	0.21
(8) Uncharacterized protein	28661655	T16G12.12	Uncharacterized protein	1.25416	4.40898e-05	4.5781e-06	0	0		35.45	84.79	2.31	5.51	1.91	4.75		GO:0016020///membrane+++GO:0016021///integral component of membrane
(8) Uncharacterized protein	179551	T19B10.2	Uncharacterized protein	1.06622	3.17179e-51	3.70128e-53	0	0		578	1213	31.83	66.65	26.33	57.46
(8) Uncharacterized protein	188630	T20B6.3	Uncharacterized protein	-1.36129	0.000870227	0.000120026	0	0	Ewald et al., 2015. Nature, 519(7541): 97-101.	56	22	4.83	1.88	3.99	1.62
(8) Uncharacterized protein	188811	T23F6.5	Uncharacterized protein	-2.22239	0.0138929	0.00278008	0	0		18	4	0.56	0.12	0.46	0.11
(8) Uncharacterized protein	188843	T24C4.2	Uncharacterized protein	1.06174	2.43036e-52	2.7573e-54	0	0		607	1263	17.61	36.76	14.57	31.69
(8) Uncharacterized protein	181401	T24D3.2	Uncharacterized protein	2.48607	2.49695e-05	2.47672e-06	0	0		6	35	1.61	9.02	1.33	7.77
(8) Uncharacterized protein	173943	T25E4.1	Uncharacterized protein	-1.78753	1.02392e-06	8.3695e-08	1	0	Ewald et al., 2015. Nature, 519(7541): 97-101.	72	21	5.42	1.57	4.48	1.35	IPR035231///Protein of unknown function DUF5346
(8) Uncharacterized protein	13219386	T26C11.9	Uncharacterized protein	-5.04439	0.000267519	3.27208e-05	0	0		15.77	0	0.33	0	0.27	0
(8) Uncharacterized protein	189035	T28C6.3	Uncharacterized protein	1.12576	0.0102197	0.00193903	0	0	Ewald et al., 2015. Nature, 519(7541): 97-101.	21.21	46.98	2.58	5.63	2.13	4.85		GO:0016020///membrane+++GO:0016021///integral component of membrane
(8) Uncharacterized protein	176567	T28D6.3	Uncharacterized protein	1.7057	7.68839e-11	4.12872e-12	0	1		36	120	5.69	18.56	4.71	16
(8) Uncharacterized protein	189144	W03B1.5	Uncharacterized protein	5	0.0099267	0.0018695	0	0		0	9	0	0.32	0	0.28	IPR032675///Leucine-rich repeat domain superfamily
(8) Uncharacterized protein	189283	W07G4.1	Uncharacterized protein	-8.40939	0.0342416	0.0080896	0	0		7	0	3.4	0	2.81	0
(8) Uncharacterized protein	189292	W08E12.4	Uncharacterized protein	-8.40939	7.59527e-05	8.2518e-06	0	0	Ewald et al., 2015. Nature, 519(7541): 97-101.	17.94	0	3.4	0	2.81	0
(8) Uncharacterized protein	189294	W08E12.6	Uncharacterized protein	-2.70742	9.44409e-11	5.11746e-12	1	1		71	11	7.25	1.11	6	0.96
(8) Uncharacterized protein	180516	Y102A11A.5	Uncharacterized protein	-1.12363	0.047581	0.0119865	0	0		34	16	6.21	2.85	5.14	2.45
(8) Uncharacterized protein	13206052	Y105C5A.1268	Uncharacterized protein	3.47873	0.00931317	0.00173635	0	0		1	12	0.54	6.02	0.44	5.19
(8) Uncharacterized protein	190935	Y110A2AL.2	Uncharacterized protein	-1.85361	1.03442e-09	6.1249e-11	0	0		101	28	4.12	1.14	3.41	0.99	IPR007026///CC domain
(8) Uncharacterized protein	177247	Y17G9B.2	Uncharacterized protein	1.80176	0.00735946	0.00131922	0	0		6	23	7.01	24.44	5.8	21.07
(8) Uncharacterized protein	24105068	Y37E3.30	Uncharacterized protein	1.08773	0.00106223	0.00014932	0	0		33	71	3.19	6.78	2.64	5.85
(8) Uncharacterized protein	174896	Y38E10A.14	Uncharacterized protein	1.03072	7.65259e-74	5.82936e-76	0	0	Nhan et al., 2019. PNAS, 116(44): 22322-22330.	905	1852	47.4	96.84	39.21	83.49
(8) Uncharacterized protein	3564825	Y38E10A.28	Uncharacterized protein	1.17076	0.00470986	0.000800498	1	0		22	50	1.91	4.3	1.58	3.7		GO:0016020///membrane+++GO:0016021///integral component of membrane
(8) Uncharacterized protein	3565171	Y38H6C.23	Uncharacterized protein	3.41028	9.27567e-15	3.77842e-16	0	0	Nhan et al., 2019. PNAS, 116(44): 22322-22330.	7	76	1.14	12.12	0.94	10.45
(8) Uncharacterized protein	171795	Y39G10AR.16	Uncharacterized protein	1.12276	0.0359995	0.0086002	1	1		15	33	1.52	3.31	1.26	2.86		GO:0016020///membrane+++GO:0016021///integral component of membrane
(8) Uncharacterized protein	189796	Y40C7B.4	Uncharacterized protein	3.08746	0.0452906	0.0112578	0	0		1	9	0.22	1.87	0.18	1.62
(8) Uncharacterized protein	189822	Y41D4B.15	Uncharacterized protein	1.20353	0.00293825	0.000467644	1	0	Ewald et al., 2015. Nature, 519(7541): 97-101.	23	53	1.32	3.04	1.1	2.62	IPR005071///Transmembrane glycoprotein
(8) Uncharacterized protein	176964	Y41D4B.17	Uncharacterized protein	1.76013	7.38548e-23	1.98303e-24	0	0	Steinbaugh et al., 2015. eLife, 4: e07836; Ewald et al., 2015. Nature, 519(7541): 97-101.	75	254	3.46	11.72	2.87	10.11	IPR005071///Transmembrane glycoprotein
(8) Uncharacterized protein	4927056	Y41E3.22	Uncharacterized protein	-1.08862	0.0211165	0.00456098	0	1		47	23	12.42	5.84	10.27	5.04
(8) Uncharacterized protein	189924	Y45F10D.2	Uncharacterized protein	2.64	0.00285678	0.00045267	0	0		3	19	0.3	1.87	0.25	1.62
(8) Uncharacterized protein	189931	Y45G12C.1	Uncharacterized protein	-1.02225	0.0027905	0.000440962	0	0	Ewald et al., 2015. Nature, 519(7541): 97-101.	73	36	3.92	1.93	3.24	1.66	IPR012444///Protein of unknown function DUF1647
(8) Uncharacterized protein	178653	Y46H3C.5	Uncharacterized protein	-3.44626	9.31889e-22	2.64312e-23	0	0		113.64	10.49	6.54	0.6	5.41	0.52
(8) Uncharacterized protein	178841	Y47D7A.13	Uncharacterized protein	-1.21171	3.55707e-18	1.22989e-19	0	0	Ewald et al., 2015. Nature, 519(7541): 97-101.	368	160	29.6	12.78	24.48	11.01
(8) Uncharacterized protein	173061	Y47H9C.1	Uncharacterized protein	1.09978	6.59492e-07	5.26596e-08	0	0	Mark et al., 2016. Cell Reports, 17: 1227-1237; Oliveira et al., 2009. Aging Cell, 8: 524-541; Ewald et al., 2015. Nature, 519(7541): 97-101.	68	146	3.91	8.38	3.24	7.22	IPR005071///Transmembrane glycoprotein
(8) Uncharacterized protein	190024	Y48D7A.1	Uncharacterized protein	1.02934	0.0284227	0.00644924	0	1		20	41	0.73	1.49	0.6	1.28
(8) Uncharacterized protein	190100	Y50D4C.5	Uncharacterized protein	-1.68705	0.00959805	0.00179879	0	1		632	521	39.67	12.32	32.82	10.62
(8) Uncharacterized protein	171761	Y51F10.7	Uncharacterized protein	2.08482	4.11725e-77	2.91388e-79	0	0	Nhan et al., 2019. PNAS, 116(44): 22322-22330.	159	683	17.01	72.16	14.07	62.21
(8) Uncharacterized protein	190221	Y53F4B.24	Uncharacterized protein	1.08204	0.04114	0.0100372	0	0		16	34	0.94	1.99	0.78	1.72
(8) Uncharacterized protein	13188087	Y53F4B.43	Uncharacterized protein	2.12776	0.0479598	0.0121052	0	0		3	13	0.27	1.18	0.23	1.01	IPR009497///Regulator protein, PHA-1		GO:0046920///alpha-(1->3)-fucosyltransferase activity	GO:0036065///fucosylation
(8) Uncharacterized protein	190210	Y53F4B.7	Uncharacterized protein	1.78192	1.44429e-10	7.9666e-12	0	0		28.99	104.25	8.91	30.64	7.37	26.41
(8) Uncharacterized protein	190461	Y62H9A.4	Uncharacterized protein	1.5496	4.69842e-25	1.1397e-26	0	0	Nhan et al., 2019. PNAS, 116(44): 22322-22330.	110	327	13.63	39.9	11.28	34.4
(8) Uncharacterized protein	3564815	Y68A4A.13	Uncharacterized protein	1.22839	3.25373e-164	1.05469e-166	1	1		1112	2786	600.96	1408.08	497.14	1213.95
(8) Uncharacterized protein	177991	Y69E1A.1	Uncharacterized protein	1.70044	0.0151296	0.00307904	0	0		7	23	0.44	1.43	0.36	1.23	IPR008574///Protein of unknown function DUF856, Caenorhabditis species	GO:0016020///membrane+++GO:0016021///integral component of membrane
(8) Uncharacterized protein	189378	Y6E2A.7	Uncharacterized protein	1.50069	0.0469021	0.0117547	0	0	Nhan et al., 2019. PNAS, 116(44): 22322-22330.	7	20	0.47	1.33	0.39	1.15	IPR007883///Protein of unknown function DUF713
(8) Uncharacterized protein	171859	Y71F9AL.6	Uncharacterized protein	1.24998	0.0142901	0.0028781	1	0		15	36	1.48	3.52	1.23	3.04		GO:0016020///membrane+++GO:0016021///integral component of membrane
(8) Uncharacterized protein	190699	Y75B7B.1	Uncharacterized protein	1.64883	0.000265351	3.2427e-05	0	1		15.31	47.8	0.81	2.54	0.67	2.19	IPR008569///Protein of unknown function DUF851
(8) Uncharacterized protein	190712	Y75B8A.28	Uncharacterized protein	1.09918	4.43974e-10	2.53528e-11	0	0		102	219	5.34	11.44	4.42	9.86
(8) Uncharacterized protein	190739	Y79H2A.2	Uncharacterized protein	1.05585	0.00033174	4.14182e-05	0	0		40	85	6.46	13.43	5.35	11.58		GO:0016020///membrane+++GO:0016021///integral component of membrane
(8) Uncharacterized protein	259490	Y82E9BR.17	Uncharacterized protein	1.11643	2.04595e-31	4.05652e-33	0	0		320	693	12.79	27.73	10.58	23.91
(8) Uncharacterized protein	190800	Y94H6A.2	Uncharacterized protein	1.77259	8.62178e-05	9.51144e-06	0	0	Nhan et al., 2019. PNAS, 116(44): 22322-22330.	14	48	0.72	2.46	0.59	2.12	IPR007767///Protein of unknown function DUF684
(8) Uncharacterized protein	3896867	Y97E10AR.8	Uncharacterized protein	-2.59418	0.0331142	0.00775706	0	0		12	2	1.57	0.26	1.3	0.22	IPR009057///Homeobox-like domain superfamily
(8) Uncharacterized protein	171671	ZC123.1	Uncharacterized protein	-1.47805	3.05163e-08	2.09872e-09	0	2		117	42	2.73	0.98	2.26	0.85
(8) Uncharacterized protein	191093	ZC178.2	Uncharacterized protein	2	0.0192122	0.00407702	0	0		4	17	0.03	0.12	0.02	0.1	IPR008519///Tandem-repeating region of mucin, epiglycanin-like+++IPR033534///Mucin-21	GO:0005886///plasma membrane		GO:0007162///negative regulation of cell adhesion
(8) Uncharacterized protein	191073	ZC84.1	Uncharacterized protein	-1.4021	0.00741406	0.00133221	0	0		37	14	0.37	0.14	0.31	0.12	IPR002223///Pancreatic trypsin inhibitor Kunitz domain+++IPR006149///EB domain+++IPR006150///Cysteine-rich repeat+++IPR020901///Proteinase inhibitor I2, Kunitz, conserved site+++IPR028150///Lustrin, cysteine-rich repeated+++IPR036880///Pancreatic trypsin inhibitor Kunitz domain superfamily	GO:0005576///extracellular region	GO:0004867///serine-type endopeptidase inhibitor activity+++GO:0030414///peptidase inhibitor activity	GO:0010466///negative regulation of peptidase activity+++GO:0010951///negative regulation of endopeptidase activity
(8) Uncharacterized protein	13183925	ZK1240.11	Uncharacterized protein	-2.03953	3.66595e-07	2.8579e-08	0	1		63.44	15.52	2.22	0.54	1.84	0.47
(8) Uncharacterized protein	191559	ZK1307.2	Uncharacterized protein	-1.48786	3.04413e-05	3.06058e-06	0	0		72.53	26	4.74	1.69	3.92	1.46
(8) Uncharacterized protein	181038	ZK154.1	Uncharacterized protein	-1.42884	0.00152073	0.000223304	0	1		48	18	5.25	1.95	4.35	1.68
(8) Uncharacterized protein	191237	ZK177.3	Uncharacterized protein	3.14296	0.0453103	0.0112578	1	0		1	9	0.12	1.06	0.1	0.92	IPR013087///Zinc finger C2H2-type+++IPR036236///Zinc finger C2H2 superfamily
(8) Uncharacterized protein	177218	ZK180.5	Uncharacterized protein	-2.07942	7.50362e-57	7.70226e-59	0	1		524	124	21.47	5.08	17.76	4.38
(8) Uncharacterized protein	191446	ZK892.5	Uncharacterized protein	-1.73361	0.000114193	1.29925e-05	1	0		48	14.35	1.43	0.43	1.18	0.37		GO:0016020///membrane+++GO:0016021///integral component of membrane
